# Supplementary material for: Modeling PFAS Sorption in Soils Using Machine Learning
Source: Environ Sci Technol. 2025 Apr 11;59(15):7678–87. doi: 10.1021/acs.est.4c13284 (PMC12020356; doi:10.1021/acs.est.4c13284)
Supplement: Supplementary file 2 — es4c13284_si_002.xlsx [file es4c13284_si_002.xlsx]

## Sheet: PFAS Properties
	For further comments on the spreadsheet: joel.fabregat-palau@uni-tuebingen.de
	Color Legend
	Black data is accepted data
	Colored data are considered outlier data based on Kd vs OC and Koc vs Kow relationships
	These data are KNN inputed
	Kd vs OC sheet: X is deleted data; O is PFAS accepted data (O referers to Cationic and/or Zwitterionic PFAS)
	Criteria setting
	Set % solubility criteria		10
	Last spreadsheed updade
	February 2025
	PFAS physicochemical properties															EPISuite		EPISuite			Pubchem		See Table S1
	PFAS abbreviation	subfamily	Empirical formula	%F	CAS number	Smiles	C number	F number	H number	N number	S number	O number	Cl number	P number	Molecular weight	log Koc	S (ug/L)	log S (ug/L)	Cw at X% S	Cw (ug/L)	log Kow	n CF2	pKa1	pKa2
	6:2 FtSaB	Zwitterionic	C15H19F13N2O4S	43.3268	34455-29-3	C[N+](C)(CCCNS(=O)(=O)CCC(C(C(C(C(C(F)(F)F)(F)F)(F)F)(F)F)(F)F)(F)F)CC(=O)[O-]	15	13	19	2	1	4	0	0	570.085	1.81	2000	3.30103	10	200	4.8	6	2.3	11.1
	8:2 FtSaB	Zwitterionic	C17H19F17N2O4S	48.2033	34455-21-5	N.A.	17	17	19	2	1	4	0	0	670.079	2.54	31.62	1.49996	10	3.162	6.2	8	2.3	11.1
	10:2 FtSaB	Zwitterionic	C19H19F21N2O4S	51.8133	34455-35-1	C[N+](C)(CCCNS(=O)(=O)CCC(C(C(C(C(C(C(C(C(C(F)(F)F)(F)F)(F)F)(F)F)(F)F)(F)F)(F)F)(F)F)(F)F)(F)F)CC(=O)[O-]	19	21	19	2	1	4	0	0	770.072	3.3	0.49	-0.309804	10	0.049	7.5	10	2.3	11.1
	6:2 FtSaAm	Cationic	C13H17F13N2O2S	48.2347	1383438-86-5	C[NH](C)CCCNS(=O)(=O)CCC(C(C(C(C(C(F)(F)F)(F)F)(F)F)(F)F)(F)F)(F)F	13	13	17	2	1	2	0	0	512.08	2.71	1315	3.11893	10	131.5	4.6	6	9.3	10.7
	PFOSB	Zwitterionic	C15H15F17N2O4S	50.3078	75046-16-1	C[N+](C)(CCCNS(=O)(=O)C(C(C(C(C(C(C(C(F)(F)F)(F)F)(F)F)(F)F)(F)F)(F)F)(F)F)(F)F)CC(=O)[O-]	15	17	15	2	1	4	0	0	642.048	2.83	18.26	1.2615	10	1.826	4.6	6	2.3	6.8
	PFOAAmS	Cationic	C14H16F15N2O+	55.5445	45305-66-6	C[N+](C)(C)CCCNC(=O)C(C(C(C(C(C(C(F)(F)F)(F)F)(F)F)(F)F)(F)F)(F)F)(F)F	14	15	16	2	0	1	0	0	513.102	2.96	278.6	2.44498	10	27.86	5.1	7	7.7	-
	PFOAB	Zwitterionic	C15H15F15N2O3	51.2513	90179-39-8	C[N+](C)(CCCNC(=O)C(C(C(C(C(C(C(F)(F)F)(F)F)(F)F)(F)F)(F)F)(F)F)(F)F)CC(=O)[O-]	15	15	15	2	0	3	0	0	556.084	1.78	626.8	2.79713	10	62.68	5.3	7	2.3	7.8
	AmPr-FHxSA	Cationic	C11H13F13N2O2S	51.0279	50598-28-2	CN(C)CCCNS(=O)(=O)C(C(C(C(C(C(F)(F)F)(F)F)(F)F)(F)F)(F)F)(F)F	11	13	13	2	1	2	0	0	484.049	3.83	391.7	2.59295	10	39.17	4.3	6	6.8	9.2
	TAmPr-FHxSA	Cationic	C12H15F13N2O2S	49.592	38850-51-0	C[N+](C)(C)CCC[N-]S(=O)(=O)C(C(C(C(C(C(F)(F)F)(F)F)(F)F)(F)F)(F)F)(F)F	12	13	15	2	1	2	0	0	498.064	3.27	204.7	2.31112	10	20.47	4.1	6	6.8	-
	4:2 FTOH	FTOH	C6H5F9O	64.7679	2043-47-2	C(CO)C(C(C(C(F)(F)F)(F)F)(F)F)(F)F	6	9	5	0	0	1	0	0	264.019	2.34	97040	4.98695	10	9704	3	4	14.2	-
	6:2 FTOH	FTOH	C8H5F13O	67.8547	647-42-7	C(CO)C(C(C(C(C(C(F)(F)F)(F)F)(F)F)(F)F)(F)F)(F)F	8	13	5	0	0	1	0	0	364.013	3.02	2185	3.33945	10	218.5	4.4	6	14.2	-
	8:2 FTOH	FTOH	C10H5F17O	69.6111	678-39-7	C(CO)C(C(C(C(C(C(C(C(F)(F)F)(F)F)(F)F)(F)F)(F)F)(F)F)(F)F)(F)F	10	17	5	0	0	1	0	0	464.007	3.6	67.4	1.82866	10	6.74	5.7	8	14.2	-
	10:2 FTOH	FTOH	C12H5F21O	70.7446	865-86-1	C(CO)C(C(C(C(C(C(C(C(C(C(F)(F)F)(F)F)(F)F)(F)F)(F)F)(F)F)(F)F)(F)F)(F)F)(F)F	12	21	5	0	0	1	0	0	564	4.43	0.79	-0.102373	10	0.079	7.1	10	14.2	-
	TFA	PFCA	C2HF3O2	50.0032	76-05-1	C(=O)(C(F)(F)F)O	2	3	1	0	0	2	0	0	113.993	0.43	97450000	7.98878	10	9745000	0.9	1	-0.2	-
	PFBA	PFCA	C4HF7O2	62.1535	375-22-4	C(=O)(C(C(C(F)(F)F)(F)F)(F)F)O	4	7	1	0	0	2	0	0	213.986	1.34	1373000	6.13767	10	137300	2.2	3	-0.2	-
	PFPeA	PFCA	C5HF9O2	64.7768	2706-90-3	C(=O)(C(C(C(C(F)(F)F)(F)F)(F)F)(F)F)O	5	9	1	0	0	2	0	0	263.983	1.71	196500	5.29336	10	19650	2.9	4	-0.2	-
	PFHxA	PFCA	C6HF11O2	66.5647	307-24-4	C(=O)(C(C(C(C(C(F)(F)F)(F)F)(F)F)(F)F)(F)F)O	6	11	1	0	0	2	0	0	313.98	2.08	27120	4.43329	10	2712	3.6	5	-0.2	-
	PFHpA	PFCA	C7HF13O2	67.8615	375-85-9	C(=O)(C(C(C(C(C(C(F)(F)F)(F)F)(F)F)(F)F)(F)F)(F)F)O	7	13	1	0	0	2	0	0	363.977	2.45	3647	3.56194	10	364.7	4.3	6	-0.2	-
	PFOA	PFCA	C8HF15O2	68.845	335-67-1	C(=O)(C(C(C(C(C(C(C(F)(F)F)(F)F)(F)F)(F)F)(F)F)(F)F)(F)F)O	8	15	1	0	0	2	0	0	413.974	2.82	481	2.68215	10	48.1	4.9	7	-0.2	-
	PFNA	PFCA	C9HF17O2	69.6165	375-95-1	C(=O)(C(C(C(C(C(C(C(C(F)(F)F)(F)F)(F)F)(F)F)(F)F)(F)F)(F)F)(F)F)O	9	17	1	0	0	2	0	0	463.97	3.19	62.6	1.79657	10	6.26	5.6	8	-0.2	-
	PFDA	PFCA	C10HF19O2	70.2379	335-76-2	C(=O)(C(C(C(C(C(C(C(C(C(F)(F)F)(F)F)(F)F)(F)F)(F)F)(F)F)(F)F)(F)F)(F)F)O	10	19	1	0	0	2	0	0	513.967	3.56	8	0.90309	10	0.8	6.3	9	-0.2	-
	PFUnA	PFCA	C11HF21O2	70.7492	2058-94-8	C(C(C(C(C(C(F)(F)F)(F)F)(F)F)(F)F)(F)F)(C(C(C(C(C(O)=O)(F)F)(F)F)(F)F)(F)F)(F)F	11	21	1	0	0	2	0	0	563.964	3.93	1.02	0.00860017	10	0.102	6.9	10	-0.2	-
	PFDoA	PFCA	C12HF23O2	71.1772	307-55-1	C(=O)(C(C(C(C(C(C(C(C(C(C(C(F)(F)F)(F)F)(F)F)(F)F)(F)F)(F)F)(F)F)(F)F)(F)F)(F)F)(F)F)O	12	23	1	0	0	2	0	0	613.961	4.3	0.13	-0.886057	10	0.013	7.6	11	-0.2	-
	PFTrA	PFCA	C13HF25O2	71.5407	72629-94-8	C(=O)(C(C(C(C(C(C(C(C(C(C(C(C(F)(F)F)(F)F)(F)F)(F)F)(F)F)(F)F)(F)F)(F)F)(F)F)(F)F)(F)F)(F)F)O	13	25	1	0	0	2	0	0	663.958	4.67	0.01623	-1.78968	10	0.001623	8.3	12	-0.2	-
	PFTeA	PFCA	C14HF27O2	71.8533	376-06-7	C(=O)(C(C(C(C(C(C(C(C(C(C(C(C(C(F)(F)F)(F)F)(F)F)(F)F)(F)F)(F)F)(F)F)(F)F)(F)F)(F)F)(F)F)(F)F)(F)F)O	14	27	1	0	0	2	0	0	713.954	5.04	0.002024	-2.69379	10	0.0002024	9	13	-0.2	-
	GenX	PFECA	C6HF11O3	63.3382	13252-13-6	C(=O)(C(C(F)(F)F)(OC(C(C(F)(F)F)(F)F)(F)F)F)O	6	11	1	0	0	3	0	0	329.975	1.92	27200	4.43457	10	2720	3.6	5	-0.1	-
	ADONA	PFECA	C7H2F12O4	60.3213	919005-14-4	C(C(C(=O)O)(F)F)(OC(C(C(OC(F)(F)F)(F)F)(F)F)(F)F)F	7	12	2	0	0	4	0	0	377.976	1.94	9369	3.97169	10	936.9	4.1	6	1.2	-
	PFBS	PFSA	C4HF9O3S	57.0095	375-73-5	C(C(C(F)(F)S(=O)(=O)O)(F)F)(C(F)(F)F)(F)F	4	9	1	0	1	3	0	0	299.95	1.93	344000	5.53656	10	34400	2.3	4	0.1	-
	PFPeS	PFSA	C5HF11O3S	59.7233	2706-91-4	C(C(C(F)(F)F)(F)F)(C(C(F)(F)S(=O)(=O)O)(F)F)(F)F	5	11	1	0	1	3	0	0	349.947	2.3	46560	4.66801	10	4656	3	5	0.1	-
	PFHxS	PFSA	C6F13O3SH	61.7587	355-46-4	C(C(C(C(F)(F)S(=O)(=O)O)(F)F)(F)F)(C(C(F)(F)F)(F)F)(F)F	6	13	1	0	1	3	0	0	399.944	2.67	6174	3.79057	10	617.4	3.6	6	0.1	-
	PFHpS	PFSA	C7HF15O3S	63.3417	375-92-8	C(C(C(C(F)(F)F)(F)F)(F)F)(C(C(C(F)(F)S(=O)(=O)O)(F)F)(F)F)(F)F	7	15	1	0	1	3	0	0	449.941	3.04	806	2.90634	10	80.6	4.3	7	0.1	-
	PFOS	PFSA	C8HF17O3S	64.6081	1763-23-1	C(C(C(C(C(F)(F)S(=O)(=O)O)(F)F)(F)F)(F)F)(C(C(C(F)(F)F)(F)F)(F)F)(F)F	8	17	1	0	1	3	0	0	499.937	3.41	103.9	2.01662	10	10.39	5	8	0.1	-
	PFNS	PFSA	C9HF19O3S	65.6442	68259-12-1	C(C(C(C(C(F)(F)F)(F)F)(F)F)(F)F)(C(C(C(C(F)(F)S(=O)(=O)O)(F)F)(F)F)(F)F)(F)F	9	19	1	0	1	3	0	0	549.934	3.78	13.3	1.12385	10	1.33	5.6	9	0.1	-
	PFDS	PFSA	C10HF21O3S	66.5076	335-77-3	C(C(C(C(C(C(F)(F)S(=O)(=O)O)(F)F)(F)F)(F)F)(F)F)(C(C(C(C(F)(F)F)(F)F)(F)F)(F)F)(F)F	10	21	1	0	1	3	0	0	599.931	4.15	1.68	0.225309	10	0.168	6.4	10	0.1	-
	PFEtCHxS	PFSA	C8HF15O3S	61.6962	646-83-3	C1(C(C(C(C(C1(F)F)(F)F)(F)S(=O)(=O)O)(F)F)(F)F)(C(C(F)(F)F)(F)F)F	8	15	1	0	1	3	0	0	461.941	3.37	210	2.32222	10	21	3.9	8	0.1	-
	8:2 Cl-PFAES	PFAES	C8HClF16O4S	57.1533	756426-58-1	C(C(C(C(F)(F)Cl)(F)F)(F)F)(C(C(OC(C(F)(F)S(=O)(=O)O)(F)F)(F)F)(F)F)(F)F	8	16	1	0	1	4	1	0	531.903	3.73	14.67	1.16643	10	1.467	5.3	8	0.1	-
	4:2 FTS	FTS	C6H5F9O3S	52.1371	757124-72-4	C(CS(=O)(=O)O)C(C(C(C(F)(F)F)(F)F)(F)F)(F)F	6	9	5	0	1	3	0	0	327.981	1.66	624400	5.79546	10	62440	2.6	4	0.4	-
	6:2 FTS	FTS	C8H5F13O3S	57.7137	27619-97-2	C(CS(=O)(=O)O)C(C(C(C(C(C(F)(F)F)(F)F)(F)F)(F)F)(F)F)(F)F	8	13	5	0	1	3	0	0	427.975	2.4	10970	4.04021	10	1097	3.9	6	0.4	-
	8:2 FTS	FTS	C10H5F17O3S	61.1779	39108-34-4	C(CS(=O)(=O)O)C(C(C(C(C(C(C(C(F)(F)F)(F)F)(F)F)(F)F)(F)F)(F)F)(F)F)(F)F	10	17	5	0	1	3	0	0	527.969	3.14	182	2.26007	10	18.2	5.3	8	0.4	-
	FBSA	FOSA	C4H2F9NO2S	57.1971	30334-69-1	C(C(C(F)(F)S(=O)(=O)N)(F)F)(C(F)(F)F)(F)F	4	9	2	1	1	2	0	0	298.966	2.82	26620	4.42521	10	2662	2.2	4	6.2	-
	FHxSA	FOSA	C6H2F13NO2S	61.911	41997-13-1	C(C(C(C(F)(F)S(=O)(=O)N)(F)F)(F)F)(C(C(F)(F)F)(F)F)(F)F	6	13	2	1	1	2	0	0	398.96	3.55	478	2.67943	10	47.8	3.5	6	6.2	-
	PFOSA	FOSA	C8H2F17NO2S	64.7355	754-91-6	C(C(C(C(C(F)(F)S(=O)(=O)N)(F)F)(F)F)(F)F)(C(C(C(F)(F)F)(F)F)(F)F)(F)F	8	17	2	1	1	2	0	0	498.953	4.3	8.04	0.905256	10	0.804	4.8	8	6.2	-
	EtFOSA	FOSA	C10H6F17NO2S	61.2921	4151-50-2	CCNS(=O)(=O)C(C(C(C(C(C(C(C(F)(F)F)(F)F)(F)F)(F)F)(F)F)(F)F)(F)F)(F)F	10	17	6	1	1	2	0	0	526.985	4.8	0.81	-0.091515	10	0.081	5.6	8	9	-
	N-MeFOSAA	FOSAA	C11H6F17NO4S	56.57	2355-31-9	CN(CC(=O)O)S(=O)(=O)C(C(C(C(C(C(C(C(F)(F)F)(F)F)(F)F)(F)F)(F)F)(F)F)(F)F)(F)F	11	17	6	1	1	4	0	0	570.974	3.44	7.8	0.892095	10	0.78	5	8	3.9	-
	N-EtFOSAA	FOSAA	C12H8F17NO4S	55.2146	2991-50-6	CCN(CC(=O)O)S(=O)(=O)C(C(C(C(C(C(C(C(F)(F)F)(F)F)(F)F)(F)F)(F)F)(F)F)(F)F)(F)F	12	17	8	1	1	4	0	0	584.99	3.71	2.4	0.380211	10	0.24	5.4	8	3.9	-
	PFHxPA	PFPA	C6H2F13O3P	61.7572	40143-76-8	C(C(C(C(F)(F)P(=O)(O)O)(F)F)(F)F)(C(C(F)(F)F)(F)F)(F)F	6	13	2	0	0	3	0	1	399.953	2.72	7449	3.8721	10	744.9	3	6	2.1	2.4
	PFOPA	PFPA	C8H2F17O3P	64.6069	40143-78-0	C(C(C(C(C(F)(F)P(=O)(O)O)(F)F)(F)F)(F)F)(C(C(C(F)(F)F)(F)F)(F)F)(F)F	8	17	2	0	0	3	0	1	499.947	3.46	125	2.09691	10	12.5	4.3	8	2.4	4.5
	PFDPA	PFPA	C10H2F21O3P	66.5066	52299-26-0	C(C(C(C(C(C(F)(F)P(=O)(O)O)(F)F)(F)F)(F)F)(F)F)(C(C(C(C(F)(F)F)(F)F)(F)F)(F)F)(F)F	10	21	2	0	0	3	0	1	599.94	4.2	2.02	0.305351	10	0.202	5.6	10	3.4	5.6
	C6/6 PFPiA	PFPiA	C12F26HO2P	70.3774	40143-77-9	C(C(C(C(F)(F)P(=O)(C(C(C(C(C(C(F)(F)F)(F)F)(F)F)(F)F)(F)F)(F)F)O)(F)F)(F)F)(C(C(F)(F)F)(F)F)(F)F	12	26	1	0	0	2	0	1	701.93	4.88	0.03859	-1.41353	10	0.003859	8	12	0.9	-
	C6/8 PFPiA	PFPiA	C14F30HO2P	71.0791	158986-67-5	C(C(C(C(F)(F)F)(F)F)(F)F)(C(C(C(F)(F)P(=O)(C(C(C(C(C(C(C(F)(F)F)(F)F)(F)F)(F)F)(F)F)(F)F)(F)F)O)(F)F)(F)F)(F)F	14	30	1	0	0	2	0	1	801.923	5.62	0.0005935	-3.22658	10	5.935e-05	9.4	14	0.9	-
	C8/8 PFPiA	PFPiA	C16F34HO2P	71.6252	40143-79-1	C(C(C(C(C(F)(F)P(=O)(C(C(C(C(C(C(C(C(F)(F)F)(F)F)(F)F)(F)F)(F)F)(F)F)(F)F)(F)F)O)(F)F)(F)F)(F)F)(C(C(C(F)(F)F)(F)F)(F)F)(F)F	16	34	1	0	0	2	0	1	901.917	6.36	8.958e-06	-5.04779	10	8.958e-07	10.7	16	0.9	-

## Sheet: All data
ENTRY	First author	publication	Scientific	DOI	matrix	Sample name	PFAS	PFAS	Empirical	MW	pKa1	pKa2	f(+)	f(+-)	f(- + -)	f(-)	f(- -)	f (0)	sum	charge [+] / mol	charge [-] / mol	Effective MW	Faraday	net charge density	C number	F number	C/F	%F	CF2	log	log	pH	pH	Fe	Fe	Fe	Al	Al	Al	Fe/Al	CEC	CEC	Sand	Silt	Clay	Texture	Sum	Corg	foc
NUMBER	name	year	Journal	number	used	tag	abreviation	Subfamily	Formula	[g/mol]	[-]	[-]	[-]	[-]	[-]	[-]	[-]	[-]	[-]	[C/mol]	[C/mol]	[g/mol]	C/mol	[C/g]	[n]	[n]	[-]	[%]	[n]	S	Kow	measured	method	(g/kg)	(mmol/kg)	%	(g/kg)	(mmol/kg)	%	method	cmol+/kg	method	% mineral	% mineral	% mineral	method	% mineral	%
1	Mejia-Avendaño	2021	Environmental Science and Technology	10.1021/acs.est.9b04989	soil	ID1	6:2 FtSaB	Zwitterionic	C15H19F13N2O4S	570.085	2.3	11.1	5.6218e-06	0.999713	0.000281757	0	0	0	1	1	-1.00028	570.085	96485	-0.046735	15	13	0.728745	43.3268	6	3.30103	4.8	7.55	1:10 deionized water	not reported	not reported	not reported	not reported	not reported	not reported	not reported	2.52	BaCl2-TEA (pH 8.2)	45.3	30	24.7	Pipette	100	3.4	0.034
2	Mejia-Avendaño	2021	Environmental Science and Technology	10.1021/acs.est.9b04989	soil	ID2	6:2 FtSaB	Zwitterionic	C15H19F13N2O4S	570.085	2.3	11.1	1.22868e-06	0.998712	0.00128659	0	0	0	1	1	-1.00129	570.084	96485	-0.217544	15	13	0.728745	43.3268	6	3.30103	4.8	8.21	1:10 deionized water	not reported	not reported	not reported	not reported	not reported	not reported	not reported	11.4	BaCl2-TEA (pH 8.2)	28.7	40	31.3	Pipette	100	1.7	0.017
3	Mejia-Avendaño	2021	Environmental Science and Technology	10.1021/acs.est.9b04989	soil	ID3	6:2 FtSaB	Zwitterionic	C15H19F13N2O4S	570.085	2.3	11.1	5.36987e-05	0.999917	2.95096e-05	0	0	0	1	1	-0.999976	570.085	96485	0.00409392	15	13	0.728745	43.3268	6	3.30103	4.8	6.57	1:10 deionized water	not reported	not reported	not reported	not reported	not reported	not reported	not reported	9.93	BaCl2-TEA (pH 8.2)	20	50	30	Pipette	100	2.9	0.029
4	Mejia-Avendaño	2021	Environmental Science and Technology	10.1021/acs.est.9b04989	soil	ID4	6:2 FtSaB	Zwitterionic	C15H19F13N2O4S	570.085	2.3	11.1	0.00627001	0.99373	2.49614e-07	0	0	0	1	1	-0.99373	570.092	96485	1.06112	15	13	0.728745	43.3268	6	3.30103	4.8	4.5	1:10 deionized water	not reported	not reported	not reported	not reported	not reported	not reported	not reported	11.497	KNN input	51.2	36.2	12.6	Pipette	100	7.3	0.073
5	Mejia-Avendaño	2021	Environmental Science and Technology	10.1021/acs.est.9b04989	soil	ID5	6:2 FtSaB	Zwitterionic	C15H19F13N2O4S	570.085	2.3	11.1	0.00141054	0.998588	1.12043e-06	0	0	0	1	1	-0.998591	570.087	96485	0.238539	15	13	0.728745	43.3268	6	3.30103	4.8	5.15	1:10 deionized water	not reported	not reported	not reported	not reported	not reported	not reported	not reported	0.58	BaCl2-TEA (pH 8.2)	59.2	32.2	8.6	Pipette	100	1.8	0.018
6	Yue Zhi	2018	Chemical Engeneering Journal	10.1016/j.cej.2018.04.042	soil	Peat	6:2 FtSaB	Zwitterionic	C15H19F13N2O4S	570.085	2.3	11.1	0.000677493	0.99932	2.33617e-06	0	0	0	1	1	-0.999325	570.086	96485	0.114268	15	13	0.728745	43.3268	6	3.30103	4.8	5.4688	KNN input	not reported	not reported	not reported	not reported	not reported	not reported	not reported	21.5806	KNN input	41.7375	35.037	21.887	KNN input	98.6615	46.9	0.469
7	Nguyen	2020	Environmental Science and Technology	10.1021/acs.est.0c05705	soil	S1	6:2 FtSaB	Zwitterionic	C15H19F13N2O4S	570.085	2.3	11.1	6.30795e-06	0.999743	0.000251124	0	0	0	1	1	-1.00024	570.085	96485	-0.0414343	15	13	0.728745	43.3268	6	3.30103	4.8	7.5	1:10 CaCl2	not reported	not reported	not reported	not reported	not reported	not reported	not reported	41.4	not reported	16.9	17.5	65.6	not reported	100	0.7	0.007
8	Nguyen	2020	Environmental Science and Technology	10.1021/acs.est.0c05705	soil	S2	6:2 FtSaB	Zwitterionic	C15H19F13N2O4S	570.085	2.3	11.1	3.16202e-05	0.999918	5.01146e-05	0	0	0	1	1	-1.00002	570.085	96485	-0.00313012	15	13	0.728745	43.3268	6	3.30103	4.8	6.8	1:10 CaCl2	not reported	not reported	not reported	not reported	not reported	not reported	not reported	7.1	not reported	48.9	27	24.2	not reported	100.1	0.37	0.0037
9	Nguyen	2020	Environmental Science and Technology	10.1021/acs.est.0c05705	soil	S3	6:2 FtSaB	Zwitterionic	C15H19F13N2O4S	570.085	2.3	11.1	0.000125875	0.999862	1.25875e-05	0	0	0	1	1	-0.999887	570.085	96485	0.0191735	15	13	0.728745	43.3268	6	3.30103	4.8	6.2	1:10 CaCl2	not reported	not reported	not reported	not reported	not reported	not reported	not reported	8	not reported	51.44	10.17	38.38	not reported	99.99	0.08	0.0008
10	Nguyen	2020	Environmental Science and Technology	10.1021/acs.est.0c05705	soil	S4	6:2 FtSaB	Zwitterionic	C15H19F13N2O4S	570.085	2.3	11.1	3.97947e-06	0.999598	0.000397947	0	0	0	1	1	-1.00039	570.085	96485	-0.0666777	15	13	0.728745	43.3268	6	3.30103	4.8	7.7	1:10 CaCl2	not reported	not reported	not reported	not reported	not reported	not reported	not reported	4.8	not reported	46	37	17	not reported	100	0.25	0.0025
11	Nguyen	2020	Environmental Science and Technology	10.1021/acs.est.0c05705	soil	S5	6:2 FtSaB	Zwitterionic	C15H19F13N2O4S	570.085	2.3	11.1	7.94163e-06	0.999793	0.000199485	0	0	0	1	1	-1.00019	570.085	96485	-0.032418	15	13	0.728745	43.3268	6	3.30103	4.8	7.4	1:10 CaCl2	not reported	not reported	not reported	not reported	not reported	not reported	not reported	29.6	not reported	39.8	7.7	52.5	not reported	100	2.23	0.0223
12	Nguyen	2020	Environmental Science and Technology	10.1021/acs.est.0c05705	soil	S6	6:2 FtSaB	Zwitterionic	C15H19F13N2O4S	570.085	2.3	11.1	3.97947e-06	0.999598	0.000397947	0	0	0	1	1	-1.00039	570.085	96485	-0.0666777	15	13	0.728745	43.3268	6	3.30103	4.8	7.7	1:10 CaCl2	not reported	not reported	not reported	not reported	not reported	not reported	not reported	21.63	not reported	70	11	19	not reported	100	4.9	0.049
13	Nguyen	2020	Environmental Science and Technology	10.1021/acs.est.0c05705	soil	S7	6:2 FtSaB	Zwitterionic	C15H19F13N2O4S	570.085	2.3	11.1	3.97947e-06	0.999598	0.000397947	0	0	0	1	1	-1.00039	570.085	96485	-0.0666777	15	13	0.728745	43.3268	6	3.30103	4.8	7.7	1:10 CaCl2	not reported	not reported	not reported	not reported	not reported	not reported	not reported	7.8	not reported	48.9	32.6	18.5	not reported	100	0.13	0.0013
14	Nguyen	2020	Environmental Science and Technology	10.1021/acs.est.0c05705	soil	S8	6:2 FtSaB	Zwitterionic	C15H19F13N2O4S	570.085	2.3	11.1	6.30795e-06	0.999743	0.000251124	0	0	0	1	1	-1.00024	570.085	96485	-0.0414343	15	13	0.728745	43.3268	6	3.30103	4.8	7.5	1:10 CaCl2	not reported	not reported	not reported	not reported	not reported	not reported	not reported	2.28	not reported	93	1	5	not reported	99	0.4	0.004
15	Nguyen	2020	Environmental Science and Technology	10.1021/acs.est.0c05705	soil	S9	6:2 FtSaB	Zwitterionic	C15H19F13N2O4S	570.085	2.3	11.1	1.58471e-05	0.999884	9.99884e-05	0	0	0	1	1	-1.00008	570.085	96485	-0.0142406	15	13	0.728745	43.3268	6	3.30103	4.8	7.1	1:10 CaCl2	not reported	not reported	not reported	not reported	not reported	not reported	not reported	17.42	not reported	48.86	16.05	35.09	not reported	100	1.19	0.0119
16	Nguyen	2020	Environmental Science and Technology	10.1021/acs.est.0c05705	soil	S10	6:2 FtSaB	Zwitterionic	C15H19F13N2O4S	570.085	2.3	11.1	7.94249e-05	0.999901	1.99506e-05	0	0	0	1	1	-0.999941	570.085	96485	0.0100658	15	13	0.728745	43.3268	6	3.30103	4.8	6.4	1:10 CaCl2	not reported	not reported	not reported	not reported	not reported	not reported	not reported	16.54	not reported	29.38	13.9	56.71	not reported	99.99	0.17	0.0017
17	Brazen-Hanson	2017	Environmental Science and Technology	10.1021/acs.est.7b03452	soil	1	6:2 FtSaB	Zwitterionic	C15H19F13N2O4S	570.085	2.3	11.1	0.00158238	0.998417	9.98417e-07	0	0	0	1	1	-0.998419	570.087	96485	0.267643	15	13	0.728745	43.3268	6	3.30103	4.8	5.1	1:100 deionized water	not reported	not reported	not reported	not reported	not reported	not reported	not reported	14	Summation (pH7)	6.3	71	22	not reported	99.3	1.5	0.015
18	Brazen-Hanson	2017	Environmental Science and Technology	10.1021/acs.est.7b03452	soil	2	6:2 FtSaB	Zwitterionic	C15H19F13N2O4S	570.085	2.3	11.1	0.000630558	0.999367	2.5103e-06	0	0	0	1	1	-0.999372	570.086	96485	0.106295	15	13	0.728745	43.3268	6	3.30103	4.8	5.5	1:100 deionized water	not reported	not reported	not reported	not reported	not reported	not reported	not reported	22	Summation (pH7)	10	64	26	not reported	100	0.12	0.0012
19	Brazen-Hanson	2017	Environmental Science and Technology	10.1021/acs.est.7b03452	soil	3	6:2 FtSaB	Zwitterionic	C15H19F13N2O4S	570.085	2.3	11.1	0.00158238	0.998417	9.98417e-07	0	0	0	1	1	-0.998419	570.087	96485	0.267643	15	13	0.728745	43.3268	6	3.30103	4.8	5.1	1:100 deionized water	not reported	not reported	not reported	not reported	not reported	not reported	not reported	17	Summation (pH7)	14	39	48	not reported	101	2.3	0.023
20	Brazen-Hanson	2017	Environmental Science and Technology	10.1021/acs.est.7b03452	soil	4	6:2 FtSaB	Zwitterionic	C15H19F13N2O4S	570.085	2.3	11.1	0.00199129	0.998008	7.92746e-07	0	0	0	1	1	-0.99801	570.087	96485	0.336883	15	13	0.728745	43.3268	6	3.30103	4.8	5	1:100 deionized water	not reported	not reported	not reported	not reported	not reported	not reported	not reported	36	Summation (pH7)	37	45	18	not reported	100	7.7	0.077
21	Brazen-Hanson	2017	Environmental Science and Technology	10.1021/acs.est.7b03452	soil	5	6:2 FtSaB	Zwitterionic	C15H19F13N2O4S	570.085	2.3	11.1	0.00199129	0.998008	7.92746e-07	0	0	0	1	1	-0.99801	570.087	96485	0.336883	15	13	0.728745	43.3268	6	3.30103	4.8	5	1:100 deionized water	not reported	not reported	not reported	not reported	not reported	not reported	not reported	16	Summation (pH7)	4.8	72	23	not reported	99.8	1	0.01
22	Brazen-Hanson	2017	Environmental Science and Technology	10.1021/acs.est.7b03452	soil	6	6:2 FtSaB	Zwitterionic	C15H19F13N2O4S	570.085	2.3	11.1	0.00125734	0.998741	1.25734e-06	0	0	0	1	1	-0.998744	570.087	96485	0.212587	15	13	0.728745	43.3268	6	3.30103	4.8	5.2	1:100 deionized water	not reported	not reported	not reported	not reported	not reported	not reported	not reported	16	Summation (pH7)	3.6	73	24	not reported	100.6	0.098	0.00098
23	Brazen-Hanson	2017	Environmental Science and Technology	10.1021/acs.est.7b03452	soil	1	8:2 FtSaB	Zwitterionic	C17H19F17N2O4S	670.079	2.3	11.1	0.00158238	0.998417	9.98417e-07	0	0	0	1	1	-0.998419	670.08	96485	0.227704	17	17	0.631579	48.2033	8	1.49996	6.2	5.1	1:100 deionized water	not reported	not reported	not reported	not reported	not reported	not reported	not reported	14	Summation (pH7)	6.3	71	22	not reported	99.3	1.5	0.015
24	Brazen-Hanson	2017	Environmental Science and Technology	10.1021/acs.est.7b03452	soil	2	8:2 FtSaB	Zwitterionic	C17H19F17N2O4S	670.079	2.3	11.1	0.000630558	0.999367	2.5103e-06	0	0	0	1	1	-0.999372	670.08	96485	0.0904328	17	17	0.631579	48.2033	8	1.49996	6.2	5.5	1:100 deionized water	not reported	not reported	not reported	not reported	not reported	not reported	not reported	22	Summation (pH7)	10	64	26	not reported	100	0.12	0.0012
25	Brazen-Hanson	2017	Environmental Science and Technology	10.1021/acs.est.7b03452	soil	3	8:2 FtSaB	Zwitterionic	C17H19F17N2O4S	670.079	2.3	11.1	0.00158238	0.998417	9.98417e-07	0	0	0	1	1	-0.998419	670.08	96485	0.227704	17	17	0.631579	48.2033	8	1.49996	6.2	5.1	1:100 deionized water	not reported	not reported	not reported	not reported	not reported	not reported	not reported	17	Summation (pH7)	14	39	48	not reported	101	2.3	0.023
26	Brazen-Hanson	2017	Environmental Science and Technology	10.1021/acs.est.7b03452	soil	4	8:2 FtSaB	Zwitterionic	C17H19F17N2O4S	670.079	2.3	11.1	0.00199129	0.998008	7.92746e-07	0	0	0	1	1	-0.99801	670.081	96485	0.286612	17	17	0.631579	48.2033	8	1.49996	6.2	5	1:100 deionized water	not reported	not reported	not reported	not reported	not reported	not reported	not reported	36	Summation (pH7)	37	45	18	not reported	100	7.7	0.077
27	Brazen-Hanson	2017	Environmental Science and Technology	10.1021/acs.est.7b03452	soil	6	8:2 FtSaB	Zwitterionic	C17H19F17N2O4S	670.079	2.3	11.1	0.00125734	0.998741	1.25734e-06	0	0	0	1	1	-0.998744	670.08	96485	0.180864	17	17	0.631579	48.2033	8	1.49996	6.2	5.2	1:100 deionized water	not reported	not reported	not reported	not reported	not reported	not reported	not reported	16	Summation (pH7)	3.6	73	24	not reported	100.6	0.098	0.00098
28	Brazen-Hanson	2017	Environmental Science and Technology	10.1021/acs.est.7b03452	soil	1	10:2 FtSaB	Zwitterionic	C19H19F21N2O4S	770.072	2.3	11.1	0.00158238	0.998417	9.98417e-07	0	0	0	1	1	-0.998419	770.074	96485	0.198137	19	21	0.571429	51.8133	10	-0.309804	7.5	5.1	1:100 deionized water	not reported	not reported	not reported	not reported	not reported	not reported	not reported	14	Summation (pH7)	6.3	71	22	not reported	99.3	1.5	0.015
29	Brazen-Hanson	2017	Environmental Science and Technology	10.1021/acs.est.7b03452	soil	2	10:2 FtSaB	Zwitterionic	C19H19F21N2O4S	770.072	2.3	11.1	0.000630558	0.999367	2.5103e-06	0	0	0	1	1	-0.999372	770.073	96485	0.0786902	19	21	0.571429	51.8133	10	-0.309804	7.5	5.5	1:100 deionized water	not reported	not reported	not reported	not reported	not reported	not reported	not reported	22	Summation (pH7)	10	64	26	not reported	100	0.12	0.0012
30	Brazen-Hanson	2017	Environmental Science and Technology	10.1021/acs.est.7b03452	soil	6	6:2 FtSaAm	Cationic	C13H17F13N2O2S	512.08	9.3	10.7	0.999921	0	0	2.51169e-10	0	7.94265e-05	1	0.999921	-2.51169e-10	513.08	96485	188.036	13	13	0.631579	48.2347	6	3.11893	4.6	5.2	1:100 deionized water	not reported	not reported	not reported	not reported	not reported	not reported	not reported	16	Summation (pH7)	3.6	73	24	not reported	100.6	0.098	0.00098
31	Mejia-Avendaño	2021	Environmental Science and Technology	10.1021/acs.est.9b04989	soil	ID1	PFOSB	Zwitterionic	C15H15F17N2O4S	642.048	2.3	6.8	8.4902e-07	0.150979	0.84902	0	0	0	1	1	-1.84902	641.199	96485	-127.757	15	17	0.557276	50.3078	6	1.2615	4.6	7.55	1:10 deionized water	not reported	not reported	not reported	not reported	not reported	not reported	not reported	2.52	BaCl2-TEA (pH 8.2)	45.3	30	24.7	Pipette	100	3.4	0.034
32	Mejia-Avendaño	2021	Environmental Science and Technology	10.1021/acs.est.9b04989	soil	ID2	PFOSB	Zwitterionic	C15H15F17N2O4S	642.048	2.3	6.8	4.60707e-08	0.0374476	0.962552	0	0	0	1	1	-1.96255	641.085	96485	-144.867	15	17	0.557276	50.3078	6	1.2615	4.6	8.21	1:10 deionized water	not reported	not reported	not reported	not reported	not reported	not reported	not reported	11.4	BaCl2-TEA (pH 8.2)	28.7	40	31.3	Pipette	100	1.7	0.017
33	Mejia-Avendaño	2021	Environmental Science and Technology	10.1021/acs.est.9b04989	soil	ID3	PFOSB	Zwitterionic	C15H15F17N2O4S	642.048	2.3	6.8	3.3799e-05	0.629367	0.370599	0	0	0	1	1	-1.37057	641.677	96485	-55.7196	15	17	0.557276	50.3078	6	1.2615	4.6	6.57	1:10 deionized water	not reported	not reported	not reported	not reported	not reported	not reported	not reported	9.93	BaCl2-TEA (pH 8.2)	20	50	30	Pipette	100	2.9	0.029
34	Mejia-Avendaño	2021	Environmental Science and Technology	10.1021/acs.est.9b04989	soil	ID4	PFOSB	Zwitterionic	C15H15F17N2O4S	642.048	2.3	6.8	0.00623894	0.988805	0.00495577	0	0	0	1	1	-0.998717	642.049	96485	0.192831	15	17	0.557276	50.3078	6	1.2615	4.6	4.5	1:10 deionized water	not reported	not reported	not reported	not reported	not reported	not reported	not reported	11.497	KNN input	51.2	36.2	12.6	Pipette	100	7.3	0.073
35	Mejia-Avendaño	2021	Environmental Science and Technology	10.1021/acs.est.9b04989	soil	ID5	PFOSB	Zwitterionic	C15H15F17N2O4S	642.048	2.3	6.8	0.0013797	0.976754	0.0218668	0	0	0	1	1	-1.02049	642.027	96485	-3.07884	15	17	0.557276	50.3078	6	1.2615	4.6	5.15	1:10 deionized water	not reported	not reported	not reported	not reported	not reported	not reported	not reported	0.58	BaCl2-TEA (pH 8.2)	59.2	32.2	8.6	Pipette	100	1.8	0.018
36	Yue Zhi	2018	Chemical Engeneering Journal	10.1016/j.cej.2018.04.042	soil	Peat	PFOAAmS	Cationic	C14H16F15N2O+	513.102	7.7	-	0.994162	0.00583791	0	0	0	0	1	1	-0.00583791	514.096	96485	186.583	14	15	0.589474	55.5445	7	2.44498	5.1	5.4688	KNN input	not reported	not reported	not reported	not reported	not reported	not reported	not reported	21.5806	KNN input	41.7375	35.037	21.887	KNN input	98.6615	46.9	0.469
37	Mejia-Avendaño	2021	Environmental Science and Technology	10.1021/acs.est.9b04989	soil	ID1	PFOAAmS	Cationic	C14H16F15N2O+	513.102	7.7	-	0.585499	0.414501	0	0	0	0	1	1	-0.414501	513.687	96485	109.973	14	15	0.589474	55.5445	7	2.44498	5.1	7.55	1:10 deionized water	not reported	not reported	not reported	not reported	not reported	not reported	not reported	2.52	BaCl2-TEA (pH 8.2)	45.3	30	24.7	Pipette	100	3.4	0.034
38	Mejia-Avendaño	2021	Environmental Science and Technology	10.1021/acs.est.9b04989	soil	ID2	PFOAAmS	Cationic	C14H16F15N2O+	513.102	7.7	-	0.236075	0.763925	0	0	0	0	1	1	-0.763925	513.338	96485	44.3718	14	15	0.589474	55.5445	7	2.44498	5.1	8.21	1:10 deionized water	not reported	not reported	not reported	not reported	not reported	not reported	not reported	11.4	BaCl2-TEA (pH 8.2)	28.7	40	31.3	Pipette	100	1.7	0.017
39	Mejia-Avendaño	2021	Environmental Science and Technology	10.1021/acs.est.9b04989	soil	ID3	PFOAAmS	Cationic	C14H16F15N2O+	513.102	7.7	-	0.930985	0.0690149	0	0	0	0	1	1	-0.0690149	514.033	96485	174.748	14	15	0.589474	55.5445	7	2.44498	5.1	6.57	1:10 deionized water	not reported	not reported	not reported	not reported	not reported	not reported	not reported	9.93	BaCl2-TEA (pH 8.2)	20	50	30	Pipette	100	2.9	0.029
40	Mejia-Avendaño	2021	Environmental Science and Technology	10.1021/acs.est.9b04989	soil	ID4	PFOAAmS	Cationic	C14H16F15N2O+	513.102	7.7	-	0.999369	0.000630559	0	0	0	0	1	1	-0.000630559	514.101	96485	187.559	14	15	0.589474	55.5445	7	2.44498	5.1	4.5	1:10 deionized water	not reported	not reported	not reported	not reported	not reported	not reported	not reported	11.497	KNN input	51.2	36.2	12.6	Pipette	100	7.3	0.073
41	Mejia-Avendaño	2021	Environmental Science and Technology	10.1021/acs.est.9b04989	soil	ID5	PFOAAmS	Cationic	C14H16F15N2O+	513.102	7.7	-	0.99719	0.00281046	0	0	0	0	1	1	-0.00281046	514.099	96485	187.15	14	15	0.589474	55.5445	7	2.44498	5.1	5.15	1:10 deionized water	not reported	not reported	not reported	not reported	not reported	not reported	not reported	0.58	BaCl2-TEA (pH 8.2)	59.2	32.2	8.6	Pipette	100	1.8	0.018
42	XIao	2019	Environmental Science and Technology	10.1021/acs.est.9b05379	soil	BS	PFOAAmS	Cationic	C14H16F15N2O+	513.102	7.7	-	0.20076	0.79924	0	0	0	0	1	1	-0.79924	513.303	96485	37.7367	14	15	0.589474	55.5445	7	2.44498	5.1	8.3	Figure S1	not reported	not reported	not reported	not reported	not reported	not reported	not reported	24.8	not reported	30.6839	38.8911	30.5678	KNN input	100.143	0.1	0.001
43	XIao	2019	Environmental Science and Technology	10.1021/acs.est.9b05379	soil	NF	PFOAAmS	Cationic	C14H16F15N2O+	513.102	7.7	-	0.240253	0.759747	0	0	0	0	1	1	-0.759747	513.342	96485	45.1567	14	15	0.589474	55.5445	7	2.44498	5.1	8.2	Figure S1	not reported	not reported	not reported	not reported	not reported	not reported	not reported	41.3	not reported	34.4174	33.4256	31.1428	KNN input	98.9858	0.1	0.001
44	XIao	2019	Environmental Science and Technology	10.1021/acs.est.9b05379	soil	SW	PFOAAmS	Cationic	C14H16F15N2O+	513.102	7.7	-	0.166338	0.833662	0	0	0	0	1	1	-0.833662	513.268	96485	31.2684	14	15	0.589474	55.5445	7	2.44498	5.1	8.4	Figure S1	not reported	not reported	not reported	not reported	not reported	not reported	not reported	22.5	not reported	31.3464	39.1621	29.6173	KNN input	100.126	0.9	0.009
45	XIao	2019	Environmental Science and Technology	10.1021/acs.est.9b05379	soil	CE	PFOAAmS	Cationic	C14H16F15N2O+	513.102	7.7	-	0.240253	0.759747	0	0	0	0	1	1	-0.759747	513.342	96485	45.1567	14	15	0.589474	55.5445	7	2.44498	5.1	8.2	Figure S1	not reported	not reported	not reported	not reported	not reported	not reported	not reported	38.2	not reported	33.4919	33.6596	31.6853	KNN input	98.8368	1.2	0.012
46	XIao	2019	Environmental Science and Technology	10.1021/acs.est.9b05379	soil	UND	PFOAAmS	Cationic	C14H16F15N2O+	513.102	7.7	-	0.240253	0.759747	0	0	0	0	1	1	-0.759747	513.342	96485	45.1567	14	15	0.589474	55.5445	7	2.44498	5.1	8.2	Figure S1	not reported	not reported	not reported	not reported	not reported	not reported	not reported	41	not reported	34.5569	33.7061	30.8308	KNN input	99.0938	5.3	0.053
47	Yue Zhi	2018	Chemical Engeneering Journal	10.1016/j.cej.2018.04.042	soil	Peat	PFOAB	Zwitterionic	C15H15F15N2O3	556.084	2.3	7.8	0.000674351	0.994686	0.00463966	0	0	0	1	1	-1.00397	556.08	96485	-0.688017	14	15	0.589474	51.2513	7	2.79713	5.3	5.4688	KNN input	not reported	not reported	not reported	not reported	not reported	not reported	not reported	21.5806	KNN input	41.7375	35.037	21.887	KNN input	98.6615	46.9	0.469
48	Mejia-Avendaño	2021	Environmental Science and Technology	10.1021/acs.est.9b04989	soil	ID1	PFOAB	Zwitterionic	C15H15F15N2O3	556.084	2.3	7.8	3.59934e-06	0.640063	0.359934	0	0	0	1	1	-1.35993	555.724	96485	-62.4912	14	15	0.589474	51.2513	7	2.79713	5.3	7.55	1:10 deionized water	not reported	not reported	not reported	not reported	not reported	not reported	not reported	2.52	BaCl2-TEA (pH 8.2)	45.3	30	24.7	Pipette	100	3.4	0.034
49	Mejia-Avendaño	2021	Environmental Science and Technology	10.1021/acs.est.9b04989	soil	ID2	PFOAB	Zwitterionic	C15H15F15N2O3	556.084	2.3	7.8	3.44575e-07	0.280081	0.719919	0	0	0	1	1	-1.71992	555.364	96485	-125.074	14	15	0.589474	51.2513	7	2.79713	5.3	8.21	1:10 deionized water	not reported	not reported	not reported	not reported	not reported	not reported	not reported	11.4	BaCl2-TEA (pH 8.2)	28.7	40	31.3	Pipette	100	1.7	0.017
50	Mejia-Avendaño	2021	Environmental Science and Technology	10.1021/acs.est.9b04989	soil	ID3	PFOAB	Zwitterionic	C15H15F15N2O3	556.084	2.3	7.8	5.07142e-05	0.944342	0.055607	0	0	0	1	1	-1.05556	556.028	96485	-9.64042	14	15	0.589474	51.2513	7	2.79713	5.3	6.57	1:10 deionized water	not reported	not reported	not reported	not reported	not reported	not reported	not reported	9.93	BaCl2-TEA (pH 8.2)	20	50	30	Pipette	100	2.9	0.029
51	Mejia-Avendaño	2021	Environmental Science and Technology	10.1021/acs.est.9b04989	soil	ID4	PFOAB	Zwitterionic	C15H15F15N2O3	556.084	2.3	7.8	0.00626689	0.993235	0.000497797	0	0	0	1	1	-0.994231	556.09	96485	1.00097	14	15	0.589474	51.2513	7	2.79713	5.3	4.5	1:10 deionized water	not reported	not reported	not reported	not reported	not reported	not reported	not reported	11.497	KNN input	51.2	36.2	12.6	Pipette	100	7.3	0.073
52	Mejia-Avendaño	2021	Environmental Science and Technology	10.1021/acs.est.9b04989	soil	ID5	PFOAB	Zwitterionic	C15H15F15N2O3	556.084	2.3	7.8	0.0014074	0.996362	0.00223058	0	0	0	1	1	-1.00082	556.083	96485	-0.142828	14	15	0.589474	51.2513	7	2.79713	5.3	5.15	1:10 deionized water	not reported	not reported	not reported	not reported	not reported	not reported	not reported	0.58	BaCl2-TEA (pH 8.2)	59.2	32.2	8.6	Pipette	100	1.8	0.018
53	XIao	2019	Environmental Science and Technology	10.1021/acs.est.9b05379	soil	BS	PFOAB	Zwitterionic	C15H15F15N2O3	556.084	2.3	7.8	2.40253e-07	0.240253	0.759747	0	0	0	1	1	-1.75975	555.324	96485	-132.002	14	15	0.589474	51.2513	7	2.79713	5.3	8.3	Figure S1	not reported	not reported	not reported	not reported	not reported	not reported	not reported	24.8	not reported	30.6839	38.8911	30.5678	KNN input	100.143	0.1	0.001
54	XIao	2019	Environmental Science and Technology	10.1021/acs.est.9b05379	soil	NF	PFOAB	Zwitterionic	C15H15F15N2O3	556.084	2.3	7.8	3.58475e-07	0.284747	0.715252	0	0	0	1	1	-1.71525	555.369	96485	-124.262	14	15	0.589474	51.2513	7	2.79713	5.3	8.2	Figure S1	not reported	not reported	not reported	not reported	not reported	not reported	not reported	41.3	not reported	34.4174	33.4256	31.1428	KNN input	98.9858	0.1	0.001
55	XIao	2019	Environmental Science and Technology	10.1021/acs.est.9b05379	soil	SW	PFOAB	Zwitterionic	C15H15F15N2O3	556.084	2.3	7.8	1.59469e-07	0.20076	0.79924	0	0	0	1	1	-1.79924	555.285	96485	-138.874	14	15	0.589474	51.2513	7	2.79713	5.3	8.4	Figure S1	not reported	not reported	not reported	not reported	not reported	not reported	not reported	22.5	not reported	31.3464	39.1621	29.6173	KNN input	100.126	0.9	0.009
56	XIao	2019	Environmental Science and Technology	10.1021/acs.est.9b05379	soil	CE	PFOAB	Zwitterionic	C15H15F15N2O3	556.084	2.3	7.8	3.58475e-07	0.284747	0.715252	0	0	0	1	1	-1.71525	555.369	96485	-124.262	14	15	0.589474	51.2513	7	2.79713	5.3	8.2	Figure S1	not reported	not reported	not reported	not reported	not reported	not reported	not reported	38.2	not reported	33.4919	33.6596	31.6853	KNN input	98.8368	1.2	0.012
57	XIao	2019	Environmental Science and Technology	10.1021/acs.est.9b05379	soil	UND	PFOAB	Zwitterionic	C15H15F15N2O3	556.084	2.3	7.8	3.58475e-07	0.284747	0.715252	0	0	0	1	1	-1.71525	555.369	96485	-124.262	14	15	0.589474	51.2513	7	2.79713	5.3	8.2	Figure S1	not reported	not reported	not reported	not reported	not reported	not reported	not reported	41	not reported	34.5569	33.7061	30.8308	KNN input	99.0938	5.3	0.053
58	Nguyen	2020	Environmental Science and Technology	10.1021/acs.est.0c05705	soil	S1	AmPr-FHxSA	Cationic	C11H13F13N2O2S	484.049	6.8	9.2	0.163616	0.820022	0	0.0163616	0	0	1	0.983638	-0.836384	484.196	96485	29.3432	11	13	0.534413	51.0279	6	2.59295	4.3	7.5	1:10 CaCl2	not reported	not reported	not reported	not reported	not reported	not reported	not reported	41.4	not reported	16.9	17.5	65.6	not reported	100	0.7	0.007
59	Nguyen	2020	Environmental Science and Technology	10.1021/acs.est.0c05705	soil	S2	AmPr-FHxSA	Cationic	C11H13F13N2O2S	484.049	6.8	9.2	0.499007	0.499007	0	0.00198658	0	0	1	0.998013	-0.500993	484.546	96485	98.969	11	13	0.534413	51.0279	6	2.59295	4.3	6.8	1:10 CaCl2	not reported	not reported	not reported	not reported	not reported	not reported	not reported	7.1	not reported	48.9	27	24.2	not reported	100.1	0.37	0.0037
60	Nguyen	2020	Environmental Science and Technology	10.1021/acs.est.0c05705	soil	S3	AmPr-FHxSA	Cationic	C11H13F13N2O2S	484.049	6.8	9.2	0.79908	0.20072	0	0.00020072	0	0	1	0.999799	-0.20092	484.848	96485	158.977	11	13	0.534413	51.0279	6	2.59295	4.3	6.2	1:10 CaCl2	not reported	not reported	not reported	not reported	not reported	not reported	not reported	8	not reported	51.44	10.17	38.38	not reported	99.99	0.08	0.0008
61	Nguyen	2020	Environmental Science and Technology	10.1021/acs.est.0c05705	soil	S4	AmPr-FHxSA	Cationic	C11H13F13N2O2S	484.049	6.8	9.2	0.108761	0.863919	0	0.0273195	0	0	1	0.97268	-0.891239	484.13	96485	16.2309	11	13	0.534413	51.0279	6	2.59295	4.3	7.7	1:10 CaCl2	not reported	not reported	not reported	not reported	not reported	not reported	not reported	4.8	not reported	46	37	17	not reported	100	0.25	0.0025
62	Nguyen	2020	Environmental Science and Technology	10.1021/acs.est.0c05705	soil	S5	AmPr-FHxSA	Cationic	C11H13F13N2O2S	484.049	6.8	9.2	0.198249	0.789243	0	0.0125087	0	0	1	0.987491	-0.801751	484.234	96485	37.0092	11	13	0.534413	51.0279	6	2.59295	4.3	7.4	1:10 CaCl2	not reported	not reported	not reported	not reported	not reported	not reported	not reported	29.6	not reported	39.8	7.7	52.5	not reported	100	2.23	0.0223
63	Nguyen	2020	Environmental Science and Technology	10.1021/acs.est.0c05705	soil	S6	AmPr-FHxSA	Cationic	C11H13F13N2O2S	484.049	6.8	9.2	0.108761	0.863919	0	0.0273195	0	0	1	0.97268	-0.891239	484.13	96485	16.2309	11	13	0.534413	51.0279	6	2.59295	4.3	7.7	1:10 CaCl2	not reported	not reported	not reported	not reported	not reported	not reported	not reported	21.63	not reported	70	11	19	not reported	100	4.9	0.049
64	Nguyen	2020	Environmental Science and Technology	10.1021/acs.est.0c05705	soil	S7	AmPr-FHxSA	Cationic	C11H13F13N2O2S	484.049	6.8	9.2	0.108761	0.863919	0	0.0273195	0	0	1	0.97268	-0.891239	484.13	96485	16.2309	11	13	0.534413	51.0279	6	2.59295	4.3	7.7	1:10 CaCl2	not reported	not reported	not reported	not reported	not reported	not reported	not reported	7.8	not reported	48.9	32.6	18.5	not reported	100	0.13	0.0013
65	Nguyen	2020	Environmental Science and Technology	10.1021/acs.est.0c05705	soil	S8	AmPr-FHxSA	Cationic	C11H13F13N2O2S	484.049	6.8	9.2	0.163616	0.820022	0	0.0163616	0	0	1	0.983638	-0.836384	484.196	96485	29.3432	11	13	0.534413	51.0279	6	2.59295	4.3	7.5	1:10 CaCl2	not reported	not reported	not reported	not reported	not reported	not reported	not reported	2.28	not reported	93	1	5	not reported	99	0.4	0.004
66	Nguyen	2020	Environmental Science and Technology	10.1021/acs.est.0c05705	soil	S9	AmPr-FHxSA	Cationic	C11H13F13N2O2S	484.049	6.8	9.2	0.332103	0.662633	0	0.00526348	0	0	1	0.994737	-0.667897	484.376	96485	65.1047	11	13	0.534413	51.0279	6	2.59295	4.3	7.1	1:10 CaCl2	not reported	not reported	not reported	not reported	not reported	not reported	not reported	17.42	not reported	48.86	16.05	35.09	not reported	100	1.19	0.0119
67	Nguyen	2020	Environmental Science and Technology	10.1021/acs.est.0c05705	soil	S10	AmPr-FHxSA	Cationic	C11H13F13N2O2S	484.049	6.8	9.2	0.71493	0.284619	0	0.00045109	0	0	1	0.999549	-0.28507	484.763	96485	142.207	11	13	0.534413	51.0279	6	2.59295	4.3	6.4	1:10 CaCl2	not reported	not reported	not reported	not reported	not reported	not reported	not reported	16.54	not reported	29.38	13.9	56.71	not reported	99.99	0.17	0.0017
68	Nguyen	2020	Environmental Science and Technology	10.1021/acs.est.0c05705	soil	S1	TAmPr-FHxSA	Cationic	C12H15F13N2O2S	498.064	6.8	-	0	0.833662	0	0.166338	0	0	1	0.833662	-1	497.898	96485	-32.2337	12	13	0.582996	49.592	6	2.31112	4.1	7.5	1:10 CaCl2	not reported	not reported	not reported	not reported	not reported	not reported	not reported	41.4	not reported	16.9	17.5	65.6	not reported	100	0.7	0.007
69	Nguyen	2020	Environmental Science and Technology	10.1021/acs.est.0c05705	soil	S2	TAmPr-FHxSA	Cationic	C12H15F13N2O2S	498.064	6.8	-	0	0.5	0	0.5	0	0	1	0.5	-1	497.564	96485	-96.9573	12	13	0.582996	49.592	6	2.31112	4.1	6.8	1:10 CaCl2	not reported	not reported	not reported	not reported	not reported	not reported	not reported	7.1	not reported	48.9	27	24.2	not reported	100.1	0.37	0.0037
70	Nguyen	2020	Environmental Science and Technology	10.1021/acs.est.0c05705	soil	S3	TAmPr-FHxSA	Cationic	C12H15F13N2O2S	498.064	6.8	-	0	0.20076	0	0.79924	0	0	1	0.20076	-1	497.265	96485	-155.078	12	13	0.582996	49.592	6	2.31112	4.1	6.2	1:10 CaCl2	not reported	not reported	not reported	not reported	not reported	not reported	not reported	8	not reported	51.44	10.17	38.38	not reported	99.99	0.08	0.0008
71	Nguyen	2020	Environmental Science and Technology	10.1021/acs.est.0c05705	soil	S4	TAmPr-FHxSA	Cationic	C12H15F13N2O2S	498.064	6.8	-	0	0.888184	0	0.111816	0	0	1	0.888184	-1	497.952	96485	-21.6658	12	13	0.582996	49.592	6	2.31112	4.1	7.7	1:10 CaCl2	not reported	not reported	not reported	not reported	not reported	not reported	not reported	4.8	not reported	46	37	17	not reported	100	0.25	0.0025
72	Nguyen	2020	Environmental Science and Technology	10.1021/acs.est.0c05705	soil	S5	TAmPr-FHxSA	Cationic	C12H15F13N2O2S	498.064	6.8	-	0	0.79924	0	0.20076	0	0	1	0.79924	-1	497.864	96485	-38.9069	12	13	0.582996	49.592	6	2.31112	4.1	7.4	1:10 CaCl2	not reported	not reported	not reported	not reported	not reported	not reported	not reported	29.6	not reported	39.8	7.7	52.5	not reported	100	2.23	0.0223
73	Nguyen	2020	Environmental Science and Technology	10.1021/acs.est.0c05705	soil	S6	TAmPr-FHxSA	Cationic	C12H15F13N2O2S	498.064	6.8	-	0	0.888184	0	0.111816	0	0	1	0.888184	-1	497.952	96485	-21.6658	12	13	0.582996	49.592	6	2.31112	4.1	7.7	1:10 CaCl2	not reported	not reported	not reported	not reported	not reported	not reported	not reported	21.63	not reported	70	11	19	not reported	100	4.9	0.049
74	Nguyen	2020	Environmental Science and Technology	10.1021/acs.est.0c05705	soil	S7	TAmPr-FHxSA	Cationic	C12H15F13N2O2S	498.064	6.8	-	0	0.888184	0	0.111816	0	0	1	0.888184	-1	497.952	96485	-21.6658	12	13	0.582996	49.592	6	2.31112	4.1	7.7	1:10 CaCl2	not reported	not reported	not reported	not reported	not reported	not reported	not reported	7.8	not reported	48.9	32.6	18.5	not reported	100	0.13	0.0013
75	Nguyen	2020	Environmental Science and Technology	10.1021/acs.est.0c05705	soil	S8	TAmPr-FHxSA	Cationic	C12H15F13N2O2S	498.064	6.8	-	0	0.833662	0	0.166338	0	0	1	0.833662	-1	497.898	96485	-32.2337	12	13	0.582996	49.592	6	2.31112	4.1	7.5	1:10 CaCl2	not reported	not reported	not reported	not reported	not reported	not reported	not reported	2.28	not reported	93	1	5	not reported	99	0.4	0.004
76	Nguyen	2020	Environmental Science and Technology	10.1021/acs.est.0c05705	soil	S9	TAmPr-FHxSA	Cationic	C12H15F13N2O2S	498.064	6.8	-	0	0.666139	0	0.333861	0	0	1	0.666139	-1	497.73	96485	-64.7188	12	13	0.582996	49.592	6	2.31112	4.1	7.1	1:10 CaCl2	not reported	not reported	not reported	not reported	not reported	not reported	not reported	17.42	not reported	48.86	16.05	35.09	not reported	100	1.19	0.0119
77	Nguyen	2020	Environmental Science and Technology	10.1021/acs.est.0c05705	soil	S10	TAmPr-FHxSA	Cationic	C12H15F13N2O2S	498.064	6.8	-	0	0.284747	0	0.715253	0	0	1	0.284747	-1	497.349	96485	-138.758	12	13	0.582996	49.592	6	2.31112	4.1	6.4	1:10 CaCl2	not reported	not reported	not reported	not reported	not reported	not reported	not reported	16.54	not reported	29.38	13.9	56.71	not reported	99.99	0.17	0.0017
78	Jinxia Liu	2007	Environmental Science and Technology	10.1021/es070228n	soil	7CB2	4:2 FTOH	FTOH	C6H5F9O	264.019	14.2	-	0	0	0	1.25893e-09	0	1	1	0	-1.25893e-09	264.019	96485	-4.6007e-07	6	9	0.421053	64.7679	4	4.98695	3	5.3	CaCl2	not reported	not reported	not reported	not reported	not reported	not reported	not reported	10.9	not reported	32	50	18	not reported	100	8.18	0.0818
79	Jinxia Liu	2007	Environmental Science and Technology	10.1021/es070228n	soil	7CB2	6:2 FTOH	FTOH	C8H5F13O	364.013	14.2	-	0	0	0	1.25893e-09	0	1	1	0	-1.25893e-09	364.013	96485	-3.3369e-07	8	13	0.388664	67.8547	6	3.33945	4.4	5.3	CaCl2	not reported	not reported	not reported	not reported	not reported	not reported	not reported	10.9	not reported	32	50	18	not reported	100	8.18	0.0818
80	Jinxia Liu	2007	Environmental Science and Technology	10.1021/es070228n	soil	Drummer-6	6:2 FTOH	FTOH	C8H5F13O	364.013	14.2	-	0	0	0	3.98107e-09	0	1	1	0	-3.98107e-09	364.013	96485	-1.05522e-06	8	13	0.388664	67.8547	6	3.33945	4.4	5.8	CaCl2	not reported	not reported	not reported	not reported	not reported	not reported	not reported	23.3	not reported	21	43	36	not reported	100	2.5	0.025
81	Jinxia Liu	2007	Environmental Science and Technology	10.1021/es070228n	soil	Oakville-24	6:2 FTOH	FTOH	C8H5F13O	364.013	14.2	-	0	0	0	1.58489e-10	0	1	1	0	-1.58489e-10	364.013	96485	-4.2009e-08	8	13	0.388664	67.8547	6	3.33945	4.4	4.4	CaCl2	not reported	not reported	not reported	not reported	not reported	not reported	not reported	3.8	not reported	92	4	4	not reported	100	0.52	0.0052
82	Jinxia Liu	2005	Environmental Science and Technology	10.1021/es051125c	soil	EPA-14	8:2 FTOH	FTOH	C10H5F17O	464.007	14.2	-	0	0	0	2.51189e-11	0	1	1	0	-2.51189e-11	464.007	96485	-5.22319e-09	10	17	0.371517	69.6111	8	1.82866	5.7	3.6	CaCl2	not reported	not reported	not reported	not reported	not reported	not reported	not reported	18.9	not reported	2	34	64	not reported	100	0.48	0.0048
83	Jinxia Liu	2005	Environmental Science and Technology	10.1021/es051125c	soil	Drummer-6	8:2 FTOH	FTOH	C10H5F17O	464.007	14.2	-	0	0	0	3.98107e-09	0	1	1	0	-3.98107e-09	464.007	96485	-8.27819e-07	10	17	0.371517	69.6111	8	1.82866	5.7	5.8	CaCl2	not reported	not reported	not reported	not reported	not reported	not reported	not reported	23.3	not reported	21	43	36	not reported	100	2.5	0.025
84	Jinxia Liu	2005	Environmental Science and Technology	10.1021/es051125c	soil	Oakville-24	8:2 FTOH	FTOH	C10H5F17O	464.007	14.2	-	0	0	0	1.58489e-10	0	1	1	0	-1.58489e-10	464.007	96485	-3.29561e-08	10	17	0.371517	69.6111	8	1.82866	5.7	4.4	CaCl2	not reported	not reported	not reported	not reported	not reported	not reported	not reported	3.8	not reported	92	4	4	not reported	100	0.52	0.0052
85	Jinxia Liu	2005	Environmental Science and Technology	10.1021/es051125c	soil	7CB2	8:2 FTOH	FTOH	C10H5F17O	464.007	14.2	-	0	0	0	1.25893e-09	0	1	1	0	-1.25893e-09	464.007	96485	-2.61779e-07	10	17	0.371517	69.6111	8	1.82866	5.7	5.3	CaCl2	not reported	not reported	not reported	not reported	not reported	not reported	not reported	10.9	not reported	32	50	18	not reported	100	8.18	0.0818
86	Jinxia Liu	2005	Environmental Science and Technology	10.1021/es051125c	soil	SK96109 8	8:2 FTOH	FTOH	C10H5F17O	464.007	14.2	-	0	0	0	1.99526e-07	0	1	1	0	-1.99526e-07	464.007	96485	-4.14892e-05	10	17	0.371517	69.6111	8	1.82866	5.7	7.5	CaCl2	not reported	not reported	not reported	not reported	not reported	not reported	not reported	38.2	not reported	38	28	34	not reported	100	4.6	0.046
87	Jinxia Liu	2007	Environmental Science and Technology	10.1021/es070228n	soil	7CB2	10:2 FTOH	FTOH	C12H5F21O	564	14.2	-	0	0	0	1.25893e-09	0	1	1	0	-1.25893e-09	564	96485	-2.15368e-07	12	21	0.360902	70.7446	10	-0.102373	7.1	5.3	CaCl2	not reported	not reported	not reported	not reported	not reported	not reported	not reported	10.9	not reported	32	50	18	not reported	100	8.18	0.0818
88	Jinxia Liu	2007	Environmental Science and Technology	10.1021/es070228n	soil	Drummer-6	10:2 FTOH	FTOH	C12H5F21O	564	14.2	-	0	0	0	3.98107e-09	0	1	1	0	-3.98107e-09	564	96485	-6.81052e-07	12	21	0.360902	70.7446	10	-0.102373	7.1	5.8	CaCl2	not reported	not reported	not reported	not reported	not reported	not reported	not reported	23.3	not reported	21	43	36	not reported	100	2.5	0.025
89	Jinxia Liu	2007	Environmental Science and Technology	10.1021/es070228n	soil	Oakville-24	10:2 FTOH	FTOH	C12H5F21O	564	14.2	-	0	0	0	1.58489e-10	0	1	1	0	-1.58489e-10	564	96485	-2.71132e-08	12	21	0.360902	70.7446	10	-0.102373	7.1	4.4	CaCl2	not reported	not reported	not reported	not reported	not reported	not reported	not reported	3.8	not reported	92	4	4	not reported	100	0.52	0.0052
90	Richey	1997	Environmental Science and Technology	10.1021/es960649x	soil	Bonanza Creek, AK, organic horitzon	TFA	acid	C2HF3O2	113.993	-0.2	-	0	0	0	0.999997	0	3.16227e-06	1	0	-0.999997	112.993	96485	-853.901	2	3	0.421053	50.0032	1	7.98878	0.9	5.3	0.01 M CaCl2	not reported	not reported	not reported	not reported	not reported	not reported	not reported	63.6	BaCl2-TEA (pH 8.2)	29.4448	36.9218	33.3953	KNN input	99.7619	41.25	0.4125
91	Richey	1997	Environmental Science and Technology	10.1021/es960649x	soil	Bonanza Creek, AK, mineral horitzon	TFA	acid	C2HF3O2	113.993	-0.2	-	0	0	0	0.999985	0	1.54879e-05	1	0	-0.999985	112.993	96485	-853.891	2	3	0.421053	50.0032	1	7.98878	0.9	4.61	0.01 M CaCl2	not reported	not reported	not reported	not reported	not reported	not reported	not reported	12.1	BaCl2-TEA (pH 8.2)	31.1603	41.9624	26.7824	KNN input	99.9051	15.15	0.1515
92	Richey	1997	Environmental Science and Technology	10.1021/es960649x	soil	Coweeta, NC, A horitzon (mesic)	TFA	acid	C2HF3O2	113.993	-0.2	-	0	0	0	0.999956	0	4.36497e-05	1	0	-0.999956	112.993	96485	-853.866	2	3	0.421053	50.0032	1	7.98878	0.9	4.16	0.01 M CaCl2	not reported	not reported	not reported	not reported	not reported	not reported	not reported	2.1	BaCl2-TEA (pH 8.2)	48.2295	27.4245	24.326	KNN input	99.98	4.7	0.047
93	Richey	1997	Environmental Science and Technology	10.1021/es960649x	soil	Coweeta, NC, AB horitzon (mesic)	TFA	acid	C2HF3O2	113.993	-0.2	-	0	0	0	0.99996	0	3.98091e-05	1	0	-0.99996	112.993	96485	-853.87	2	3	0.421053	50.0032	1	7.98878	0.9	4.2	0.01 M CaCl2	not reported	not reported	not reported	not reported	not reported	not reported	not reported	1.4	BaCl2-TEA (pH 8.2)	53.0585	24.1378	23.2193	KNN input	100.416	3.1	0.031
94	Richey	1997	Environmental Science and Technology	10.1021/es960649x	soil	Coweeta, NC, A horitzon (frigid)	TFA	acid	C2HF3O2	113.993	-0.2	-	0	0	0	0.999952	0	4.78607e-05	1	0	-0.999952	112.993	96485	-853.863	2	3	0.421053	50.0032	1	7.98878	0.9	4.12	0.01 M CaCl2	not reported	not reported	not reported	not reported	not reported	not reported	not reported	5.4	BaCl2-TEA (pH 8.2)	41.2064	34.2881	24.4204	KNN input	99.9149	12.4	0.124
95	Richey	1997	Environmental Science and Technology	10.1021/es960649x	soil	Lzsina, Czech Republic, Oa horitzon	TFA	acid	C2HF3O2	113.993	-0.2	-	0	0	0	0.998905	0	0.00109528	1	0	-0.998905	112.994	96485	-852.96	2	3	0.421053	50.0032	1	7.98878	0.9	2.76	0.01 M CaCl2	not reported	not reported	not reported	not reported	not reported	not reported	not reported	20.6	BaCl2-TEA (pH 8.2)	26.2766	41.3538	32.2429	KNN input	99.8733	19.25	0.1925
96	Richey	1997	Environmental Science and Technology	10.1021/es960649x	soil	Lzsina, Czech Republic, E horitzon	TFA	acid	C2HF3O2	113.993	-0.2	-	0	0	0	0.99951	0	0.000489539	1	0	-0.99951	112.993	96485	-853.482	2	3	0.421053	50.0032	1	7.98878	0.9	3.11	0.01 M CaCl2	not reported	not reported	not reported	not reported	not reported	not reported	not reported	4	BaCl2-TEA (pH 8.2)	39.788	32.9876	27.9459	KNN input	100.722	1.45	0.0145
97	Richey	1997	Environmental Science and Technology	10.1021/es960649x	soil	Lzsina, Czech Republic, BS1 horitzon	TFA	acid	C2HF3O2	113.993	-0.2	-	0	0	0	0.999712	0	0.00028832	1	0	-0.999712	112.993	96485	-853.656	2	3	0.421053	50.0032	1	7.98878	0.9	3.34	0.01 M CaCl2	not reported	not reported	not reported	not reported	not reported	not reported	not reported	11.6	BaCl2-TEA (pH 8.2)	26.4442	44.6425	29.0804	KNN input	100.167	3.95	0.0395
98	Richey	1997	Environmental Science and Technology	10.1021/es960649x	soil	Lzsina, Czech Republic, BS2 horitzon	TFA	acid	C2HF3O2	113.993	-0.2	-	0	0	0	0.999902	0	9.77142e-05	1	0	-0.999902	112.993	96485	-853.82	2	3	0.421053	50.0032	1	7.98878	0.9	3.81	0.01 M CaCl2	not reported	not reported	not reported	not reported	not reported	not reported	not reported	7.3	BaCl2-TEA (pH 8.2)	33.6745	39.1652	27.1147	KNN input	99.9544	3.55	0.0355
99	Richey	1997	Environmental Science and Technology	10.1021/es960649x	soil	Lzsina, Czech Republic, C horitzon	TFA	acid	C2HF3O2	113.993	-0.2	-	0	0	0	0.999944	0	5.6231e-05	1	0	-0.999944	112.993	96485	-853.856	2	3	0.421053	50.0032	1	7.98878	0.9	4.05	0.01 M CaCl2	not reported	not reported	not reported	not reported	not reported	not reported	not reported	3.7	BaCl2-TEA (pH 8.2)	40.7895	32.5651	27.0215	KNN input	100.376	2	0.02
100	Richey	1997	Environmental Science and Technology	10.1021/es960649x	soil	Hubbard Brook, NH, Oa horizon	TFA	acid	C2HF3O2	113.993	-0.2	-	0	0	0	0.999425	0	0.000575109	1	0	-0.999425	112.993	96485	-853.409	2	3	0.421053	50.0032	1	7.98878	0.9	3.04	0.01 M CaCl2	not reported	not reported	not reported	not reported	not reported	not reported	not reported	17.2	BaCl2-TEA (pH 8.2)	31.0822	42.0797	26.4284	KNN input	99.5903	39.75	0.3975
101	Richey	1997	Environmental Science and Technology	10.1021/es960649x	soil	Hubbard Brook, NH, E horizon	TFA	acid	C2HF3O2	113.993	-0.2	-	0	0	0	0.999583	0	0.000416696	1	0	-0.999583	112.993	96485	-853.545	2	3	0.421053	50.0032	1	7.98878	0.9	3.18	0.01 M CaCl2	not reported	not reported	not reported	not reported	not reported	not reported	not reported	1	BaCl2-TEA (pH 8.2)	53.9021	23.0687	22.9687	KNN input	99.9396	0.7	0.007
102	Richey	1997	Environmental Science and Technology	10.1021/es960649x	soil	Hubbard Brook, NH, Bh horizon	TFA	acid	C2HF3O2	113.993	-0.2	-	0	0	0	0.999834	0	0.000165931	1	0	-0.999834	112.993	96485	-853.761	2	3	0.421053	50.0032	1	7.98878	0.9	3.58	0.01 M CaCl2	not reported	not reported	not reported	not reported	not reported	not reported	not reported	12.5	BaCl2-TEA (pH 8.2)	26.4849	43.6994	29.7468	KNN input	99.9311	8.5	0.085
103	Richey	1997	Environmental Science and Technology	10.1021/es960649x	soil	Hubbard Brook, NH, Bs1 horizon	TFA	acid	C2HF3O2	113.993	-0.2	-	0	0	0	0.99995	0	5.01162e-05	1	0	-0.99995	112.993	96485	-853.861	2	3	0.421053	50.0032	1	7.98878	0.9	4.1	0.01 M CaCl2	not reported	not reported	not reported	not reported	not reported	not reported	not reported	2.3	BaCl2-TEA (pH 8.2)	47.7183	27.5027	24.9226	KNN input	100.144	4.05	0.0405
104	Richey	1997	Environmental Science and Technology	10.1021/es960649x	soil	Hubbard Brook, NH, Bs2 horizon	TFA	acid	C2HF3O2	113.993	-0.2	-	0	0	0	0.999987	0	1.25891e-05	1	0	-0.999987	112.993	96485	-853.893	2	3	0.421053	50.0032	1	7.98878	0.9	4.7	0.01 M CaCl2	not reported	not reported	not reported	not reported	not reported	not reported	not reported	0.05	BaCl2-TEA (pH 8.2)	55.0957	23.2072	21.8593	KNN input	100.162	0.25	0.0025
105	Richey	1997	Environmental Science and Technology	10.1021/es960649x	soil	Hubbard Brook, NH, wetland	TFA	acid	C2HF3O2	113.993	-0.2	-	0	0	0	0.999994	0	5.75437e-06	1	0	-0.999994	112.993	96485	-853.899	2	3	0.421053	50.0032	1	7.98878	0.9	5.04	0.01 M CaCl2	not reported	not reported	not reported	not reported	not reported	not reported	not reported	17.7	BaCl2-TEA (pH 8.2)	30.6709	41.4855	27.3676	KNN input	99.524	37.6	0.376
106	Richey	1997	Environmental Science and Technology	10.1021/es960649x	soil	Lake Agassiz, MN, peat core	TFA	acid	C2HF3O2	113.993	-0.2	-	0	0	0	0.99962	0	0.000380045	1	0	-0.99962	112.993	96485	-853.577	2	3	0.421053	50.0032	1	7.98878	0.9	3.22	0.01 M CaCl2	not reported	not reported	not reported	not reported	not reported	not reported	not reported	17	BaCl2-TEA (pH 8.2)	32.3738	41.5751	25.6844	KNN input	99.6333	46.65	0.4665
107	Richey	1997	Environmental Science and Technology	10.1021/es960649x	soil	Konza Prairie, KS, surface soil	TFA	acid	C2HF3O2	113.993	-0.2	-	0	0	0	0.999999	0	8.9125e-07	1	0	-0.999999	112.993	96485	-853.903	2	3	0.421053	50.0032	1	7.98878	0.9	5.85	0.01 M CaCl2	not reported	not reported	not reported	not reported	not reported	not reported	not reported	23.1	BaCl2-TEA (pH 8.2)	27.627	39.0124	32.8744	KNN input	99.5139	5.05	0.0505
108	Richey	1997	Environmental Science and Technology	10.1021/es960649x	soil	Niwot Ridge, CO, organic horitzon	TFA	acid	C2HF3O2	113.993	-0.2	-	0	0	0	0.99997	0	2.95112e-05	1	0	-0.99997	112.993	96485	-853.879	2	3	0.421053	50.0032	1	7.98878	0.9	4.33	0.01 M CaCl2	not reported	not reported	not reported	not reported	not reported	not reported	not reported	5.5	BaCl2-TEA (pH 8.2)	41.2946	33.9065	24.7012	KNN input	99.9023	9.3	0.093
109	Richey	1997	Environmental Science and Technology	10.1021/es960649x	soil	Niwot Ridge, CO, mineral horitzon	TFA	acid	C2HF3O2	113.993	-0.2	-	0	0	0	0.999988	0	1.23025e-05	1	0	-0.999988	112.993	96485	-853.893	2	3	0.421053	50.0032	1	7.98878	0.9	4.71	0.01 M CaCl2	not reported	not reported	not reported	not reported	not reported	not reported	not reported	10.4	BaCl2-TEA (pH 8.2)	28.6426	43.1012	28.3628	KNN input	100.107	3.05	0.0305
110	McLachlan	2019	Chemosphere	10.1016/j.chemosphere.2019.02.012	soil	Lower Layer	PFBA	PFCA	C4HF7O2	213.986	-0.2	-	0	0	0	0.999996	0	3.54812e-06	1	0	-0.999996	212.986	96485	-453.009	4	7	0.360902	62.1535	3	6.13767	2.2	5.25	not reported	not reported	not reported	not reported	not reported	not reported	not reported	not reported	5.70232	KNN input	100	0	0	not reported	100	0.4	0.004
111	McLachlan	2019	Chemosphere	10.1016/j.chemosphere.2019.02.012	soil	Upper layer	PFBA	PFCA	C4HF7O2	213.986	-0.2	-	0	0	0	0.999999	0	1.34896e-06	1	0	-0.999999	212.986	96485	-453.01	4	7	0.360902	62.1535	3	6.13767	2.2	5.67	not reported	not reported	not reported	not reported	not reported	not reported	not reported	not reported	9.20377	KNN input	71	24	5	not reported	100	0.93	0.0093
112	Guelfo	2013	Environmental Science and Technology	10.1021/es3048043	soil	Loamy sand A	PFBA	PFCA	C4HF7O2	213.986	-0.2	-	0	0	0	0.999999	0	5.01187e-07	1	0	-0.999999	212.986	96485	-453.01	4	7	0.360902	62.1535	3	6.13767	2.2	6.1	not reported	2.21	39.5738	0.221	0.93	34.47	0.093	CBD	14.2768	KNN input	81	1	9	not reported	91	1.7	0.017
113	Guelfo	2013	Environmental Science and Technology	10.1021/es3048043	soil	Loam B	PFBA	PFCA	C4HF7O2	213.986	-0.2	-	0	0	0	1	0	1e-08	1	0	-1	212.986	96485	-453.01	4	7	0.360902	62.1535	3	6.13767	2.2	7.8	not reported	6.14	0.614	0.614	1.67	0.167	0.167	CBD	6.49567	KNN input	33	42	25	not reported	100	4.5	0.045
114	Guelfo	2013	Environmental Science and Technology	10.1021/es3048043	soil	Sandy Clay Loam C	PFBA	PFCA	C4HF7O2	213.986	-0.2	-	0	0	0	0.999996	0	3.98106e-06	1	0	-0.999996	212.986	96485	-453.008	4	7	0.360902	62.1535	3	6.13767	2.2	5.2	not reported	24.17	432.805	2.417	3.99	147.887	0.399	CBD	12.0098	KNN input	47	20	33	not reported	100	0.8	0.008
115	Gredelj	2020	Science of the Total Environment	10.1016/j.scitotenv.2019.134766	soil	Agripolis soil	PFBA	PFCA	C4HF7O2	213.986	-0.2	-	0	0	0	1	0	1e-08	1	0	-1	212.986	96485	-453.01	4	7	0.360902	62.1535	3	6.13767	2.2	7.8	not reported	not reported	not reported	not reported	not reported	not reported	not reported	not reported	11.1748	KNN input	47	38	15	not reported	100	1.43	0.0143
116	Cai	2022	Science of the Total Environment	10.1016/j.scitotenv.2022.152975	soil	Minatoro	PFBA	PFCA	C4HF7O2	213.986	-0.2	-	0	0	0	0.99999	0	9.9999e-06	1	0	-0.99999	212.986	96485	-453.006	4	7	0.360902	62.1535	3	6.13767	2.2	4.8	1:5 CaCl2	8.3	148.626	0.83	7.85	290.956	0.785	???	15.3408	KNN input	32	40	28	not reported	100	4.9	0.049
117	Fabregat-Palau	2021	Science of the Total Environment	10.1016/j.scitotenv.2021.149343	soil	ALM	PFBA	PFCA	C4HF7O2	213.986	-0.2	-	0	0	0	0.999998	0	1.99526e-06	1	0	-0.999998	212.986	96485	-453.009	4	7	0.360902	62.1535	3	6.13767	2.2	5.5	1:25 deionized water	1.013	18.1395	0.1013	0.404	14.9741	0.0404	Asc / OA	23.4	BaCl2-TEA (pH 8.2)	54.4	35	10.6	Pipette	100	1.6	0.016
118	Fabregat-Palau	2021	Science of the Total Environment	10.1016/j.scitotenv.2021.149343	soil	DELTA2	PFBA	PFCA	C4HF7O2	213.986	-0.2	-	0	0	0	1	0	6.30957e-09	1	0	-1	212.986	96485	-453.01	4	7	0.360902	62.1535	3	6.13767	2.2	8	1:25 deionized water	2.966	53.1113	0.2966	0.23	8.52483	0.023	Asc / OA	87.3	BaCl2-TEA (pH 8.2)	12.2	54.3	33.5	Pipette	100	7.7	0.077
119	Fabregat-Palau	2021	Science of the Total Environment	10.1016/j.scitotenv.2021.149343	soil	OVI01	PFBA	PFCA	C4HF7O2	213.986	-0.2	-	0	0	0	0.999996	0	3.98106e-06	1	0	-0.999996	212.986	96485	-453.008	4	7	0.360902	62.1535	3	6.13767	2.2	5.2	1:25 deionized water	4.515	80.8488	0.4515	0.377	13.9733	0.0377	Asc / OA	44.3	BaCl2-TEA (pH 8.2)	41.3	39.8	18.9	Pipette	100	9.4	0.094
120	Fabregat-Palau	2021	Science of the Total Environment	10.1016/j.scitotenv.2021.149343	soil	UIAR	PFBA	PFCA	C4HF7O2	213.986	-0.2	-	0	0	0	0.999999	0	9.99999e-07	1	0	-0.999999	212.986	96485	-453.01	4	7	0.360902	62.1535	3	6.13767	2.2	5.8	1:25 deionized water	6.502	116.429	0.6502	1.732	64.1957	0.1732	Asc / OA	90	BaCl2-TEA (pH 8.2)	46	51	3	Pipette	100	27	0.27
121	Fabregat-Palau	2021	Science of the Total Environment	10.1016/j.scitotenv.2021.149343	soil	BRA	PFBA	PFCA	C4HF7O2	213.986	-0.2	-	0	0	0	0.999999	0	1.25892e-06	1	0	-0.999999	212.986	96485	-453.01	4	7	0.360902	62.1535	3	6.13767	2.2	5.7	1:25 deionized water	12.358	221.291	1.2358	1.027	38.0652	0.1027	Asc / OA	103	BaCl2-TEA (pH 8.2)	35	63	2	Pipette	100	32	0.32
122	Fabregat-Palau	2021	Science of the Total Environment	10.1016/j.scitotenv.2021.149343	soil	DUBLIN	PFBA	PFCA	C4HF7O2	213.986	-0.2	-	0	0	0	0.999999	0	1.25892e-06	1	0	-0.999999	212.986	96485	-453.01	4	7	0.360902	62.1535	3	6.13767	2.2	5.7	1:25 deionized water	10.64	190.527	1.064	0.167	6.18977	0.0167	Asc / OA	140	BaCl2-TEA (pH 8.2)	20.7	78	1.3	Pipette	100	39	0.39
123	Fabregat-Palau	2021	Science of the Total Environment	10.1016/j.scitotenv.2021.149343	soil	KOM	PFBA	PFCA	C4HF7O2	213.986	-0.2	-	0	0	0	0.999999	0	1.25892e-06	1	0	-0.999999	212.986	96485	-453.01	4	7	0.360902	62.1535	3	6.13767	2.2	5.7	1:25 deionized water	19.668	352.189	1.9668	0.481	17.828	0.0481	Asc / OA	114	BaCl2-TEA (pH 8.2)	20	78.9	1.1	Pipette	100	41	0.41
124	Campos-Pereira	2018	Chemosphere	10.1016/j.chemosphere.2018.05.012	soil	organic soil horitzon	PFBA	PFCA	C4HF7O2	213.986	-0.2	-	0	0	0	0.99998	0	1.99522e-05	1	0	-0.99998	212.986	96485	-453.001	4	7	0.360902	62.1535	3	6.13767	2.2	4.5	deionized water	0.0586373	1.05	0.00586373	0.184543	6.84	0.0184543	0,1 M HNO3	21.4965	KNN input	41.7375	35.037	21.971	KNN input	98.7455	45	0.45
125	Nguyen	2020	Environmental Science and Technology	10.1021/acs.est.0c05705	soil	S1	PFBA	PFCA	C4HF7O2	213.986	-0.2	-	0	0	0	1	0	1.99526e-08	1	0	-1	212.986	96485	-453.01	4	7	0.360902	62.1535	3	6.13767	2.2	7.5	1:10 CaCl2	not reported	not reported	not reported	not reported	not reported	not reported	not reported	41.4	not reported	16.9	17.5	65.6	not reported	100	0.7	0.007
126	Nguyen	2020	Environmental Science and Technology	10.1021/acs.est.0c05705	soil	S2	PFBA	PFCA	C4HF7O2	213.986	-0.2	-	0	0	0	1	0	1e-07	1	0	-1	212.986	96485	-453.01	4	7	0.360902	62.1535	3	6.13767	2.2	6.8	1:10 CaCl2	not reported	not reported	not reported	not reported	not reported	not reported	not reported	7.1	not reported	48.9	27	24.2	not reported	100.1	0.37	0.0037
127	Nguyen	2020	Environmental Science and Technology	10.1021/acs.est.0c05705	soil	S3	PFBA	PFCA	C4HF7O2	213.986	-0.2	-	0	0	0	1	0	3.98107e-07	1	0	-1	212.986	96485	-453.01	4	7	0.360902	62.1535	3	6.13767	2.2	6.2	1:10 CaCl2	not reported	not reported	not reported	not reported	not reported	not reported	not reported	8	not reported	51.44	10.17	38.38	not reported	99.99	0.08	0.0008
128	Nguyen	2020	Environmental Science and Technology	10.1021/acs.est.0c05705	soil	S4	PFBA	PFCA	C4HF7O2	213.986	-0.2	-	0	0	0	1	0	1.25893e-08	1	0	-1	212.986	96485	-453.01	4	7	0.360902	62.1535	3	6.13767	2.2	7.7	1:10 CaCl2	not reported	not reported	not reported	not reported	not reported	not reported	not reported	4.8	not reported	46	37	17	not reported	100	0.25	0.0025
129	Nguyen	2020	Environmental Science and Technology	10.1021/acs.est.0c05705	soil	S5	PFBA	PFCA	C4HF7O2	213.986	-0.2	-	0	0	0	1	0	2.51189e-08	1	0	-1	212.986	96485	-453.01	4	7	0.360902	62.1535	3	6.13767	2.2	7.4	1:10 CaCl2	not reported	not reported	not reported	not reported	not reported	not reported	not reported	29.6	not reported	39.8	7.7	52.5	not reported	100	2.23	0.0223
130	Nguyen	2020	Environmental Science and Technology	10.1021/acs.est.0c05705	soil	S6	PFBA	PFCA	C4HF7O2	213.986	-0.2	-	0	0	0	1	0	1.25893e-08	1	0	-1	212.986	96485	-453.01	4	7	0.360902	62.1535	3	6.13767	2.2	7.7	1:10 CaCl2	not reported	not reported	not reported	not reported	not reported	not reported	not reported	21.63	not reported	70	11	19	not reported	100	4.9	0.049
131	Nguyen	2020	Environmental Science and Technology	10.1021/acs.est.0c05705	soil	S7	PFBA	PFCA	C4HF7O2	213.986	-0.2	-	0	0	0	1	0	1.25893e-08	1	0	-1	212.986	96485	-453.01	4	7	0.360902	62.1535	3	6.13767	2.2	7.7	1:10 CaCl2	not reported	not reported	not reported	not reported	not reported	not reported	not reported	7.8	not reported	48.9	32.6	18.5	not reported	100	0.13	0.0013
132	Nguyen	2020	Environmental Science and Technology	10.1021/acs.est.0c05705	soil	S8	PFBA	PFCA	C4HF7O2	213.986	-0.2	-	0	0	0	1	0	1.99526e-08	1	0	-1	212.986	96485	-453.01	4	7	0.360902	62.1535	3	6.13767	2.2	7.5	1:10 CaCl2	not reported	not reported	not reported	not reported	not reported	not reported	not reported	2.28	not reported	93	1	5	not reported	99	0.4	0.004
133	Nguyen	2020	Environmental Science and Technology	10.1021/acs.est.0c05705	soil	S9	PFBA	PFCA	C4HF7O2	213.986	-0.2	-	0	0	0	1	0	5.01187e-08	1	0	-1	212.986	96485	-453.01	4	7	0.360902	62.1535	3	6.13767	2.2	7.1	1:10 CaCl2	not reported	not reported	not reported	not reported	not reported	not reported	not reported	17.42	not reported	48.86	16.05	35.09	not reported	100	1.19	0.0119
134	Nguyen	2020	Environmental Science and Technology	10.1021/acs.est.0c05705	soil	S10	PFBA	PFCA	C4HF7O2	213.986	-0.2	-	0	0	0	1	0	2.51189e-07	1	0	-1	212.986	96485	-453.01	4	7	0.360902	62.1535	3	6.13767	2.2	6.4	1:10 CaCl2	not reported	not reported	not reported	not reported	not reported	not reported	not reported	16.54	not reported	29.38	13.9	56.71	not reported	99.99	0.17	0.0017
135	McLachlan	2019	Chemosphere	10.1016/j.chemosphere.2019.02.012	soil	Lower Layer	PFPeA	PFCA	C5HF9O2	263.983	-0.2	-	0	0	0	0.999996	0	3.54812e-06	1	0	-0.999996	262.983	96485	-366.885	5	9	0.350877	64.7768	4	5.29336	2.9	5.25	not reported	not reported	not reported	not reported	not reported	not reported	not reported	not reported	5.70232	KNN input	100	0	0	not reported	100	0.4	0.004
136	McLachlan	2019	Chemosphere	10.1016/j.chemosphere.2019.02.012	soil	Upper layer	PFPeA	PFCA	C5HF9O2	263.983	-0.2	-	0	0	0	0.999999	0	1.34896e-06	1	0	-0.999999	262.983	96485	-366.886	5	9	0.350877	64.7768	4	5.29336	2.9	5.67	not reported	not reported	not reported	not reported	not reported	not reported	not reported	not reported	9.20377	KNN input	71	24	5	not reported	100	0.93	0.0093
137	Guelfo	2013	Environmental Science and Technology	10.1021/es3048043	soil	Loamy sand A	PFPeA	PFCA	C5HF9O2	263.983	-0.2	-	0	0	0	0.999999	0	5.01187e-07	1	0	-0.999999	262.983	96485	-366.886	5	9	0.350877	64.7768	4	5.29336	2.9	6.1	not reported	2.21	39.5738	0.221	0.93	34.47	0.093	CBD	14.2768	KNN input	81	1	9	not reported	91	1.7	0.017
138	Guelfo	2013	Environmental Science and Technology	10.1021/es3048043	soil	Loam B	PFPeA	PFCA	C5HF9O2	263.983	-0.2	-	0	0	0	1	0	1e-08	1	0	-1	262.983	96485	-366.887	5	9	0.350877	64.7768	4	5.29336	2.9	7.8	not reported	6.14	0.614	0.614	1.67	0.167	0.167	CBD	6.49567	KNN input	33	42	25	not reported	100	4.5	0.045
139	Guelfo	2013	Environmental Science and Technology	10.1021/es3048043	soil	Sandy Clay Loam C	PFPeA	PFCA	C5HF9O2	263.983	-0.2	-	0	0	0	0.999996	0	3.98106e-06	1	0	-0.999996	262.983	96485	-366.885	5	9	0.350877	64.7768	4	5.29336	2.9	5.2	not reported	24.17	432.805	2.417	3.99	147.887	0.399	CBD	12.0098	KNN input	47	20	33	not reported	100	0.8	0.008
140	Campos-Pereira	2018	Chemosphere	10.1016/j.chemosphere.2018.05.012	soil	organic soil horitzon	PFPeA	PFCA	C5HF9O2	263.983	-0.2	-	0	0	0	0.99998	0	1.99522e-05	1	0	-0.99998	262.983	96485	-366.879	5	9	0.350877	64.7768	4	5.29336	2.9	4.5	deionized water	0.0586373	1.05	0.00586373	0.184543	6.84	0.0184543	0,1 M HNO3	21.4965	KNN input	41.7375	35.037	21.971	KNN input	98.7455	45	0.45
141	Cai	2022	Science of the Total Environment	10.1016/j.scitotenv.2022.152975	soil	Clarke Hill	PFPeA	PFCA	C5HF9O2	263.983	-0.2	-	0	0	0	0.99999	0	9.9999e-06	1	0	-0.99999	262.983	96485	-366.883	5	9	0.350877	64.7768	4	5.29336	2.9	4.8	1:5 CaCl2	8.3	148.626	0.83	7.85	290.956	0.785	???	15.3408	KNN input	32	40	28	not reported	100	4.9	0.049
142	Cai	2022	Science of the Total Environment	10.1016/j.scitotenv.2022.152975	soil	Minatoro	PFPeA	PFCA	C5HF9O2	263.983	-0.2	-	0	0	0	0.999999	0	7.94328e-07	1	0	-0.999999	262.983	96485	-366.886	5	9	0.350877	64.7768	4	5.29336	2.9	5.9	1:5 CaCl2	1.4	25.0694	0.14	0.92	34.0993	0.092	???	15.3408	KNN input	37	22	41	not reported	100	2.6	0.026
143	Gredelj	2020	Science of the Total Environment	10.1016/j.scitotenv.2019.134766	soil	Agripolis soil	PFPeA	PFCA	C5HF9O2	263.983	-0.2	-	0	0	0	1	0	1e-08	1	0	-1	262.983	96485	-366.887	5	9	0.350877	64.7768	4	5.29336	2.9	7.8	not reported	not reported	not reported	not reported	not reported	not reported	not reported	not reported	11.1748	KNN input	47	38	15	not reported	100	1.43	0.0143
144	Wang	2022	Chemosphere	10.1016/j.chemosphere.2021.133224	soil	Aubbeenaubbee-Capac	PFPeA	PFCA	C5HF9O2	263.983	-0.2	-	0	0	0	0.999998	0	1.50106e-06	1	0	-0.999998	262.983	96485	-366.886	5	9	0.350877	64.7768	4	5.29336	2.9	5.6236	KNN input	not reported	not reported	not reported	not reported	not reported	not reported	not reported	17.2	not reported	44.8	27	28.2	not reported	100	4	0.04
145	Wang	2022	Chemosphere	10.1016/j.chemosphere.2021.133224	soil	Colwood-Brookston	PFPeA	PFCA	C5HF9O2	263.983	-0.2	-	0	0	0	0.999998	0	1.7666e-06	1	0	-0.999998	262.983	96485	-366.886	5	9	0.350877	64.7768	4	5.29336	2.9	5.55286	KNN input	not reported	not reported	not reported	not reported	not reported	not reported	not reported	12.2	not reported	41.8	30	28.2	not reported	100	2	0.02
146	Wang	2022	Chemosphere	10.1016/j.chemosphere.2021.133224	soil	Riddles-Hillsdale	PFPeA	PFCA	C5HF9O2	263.983	-0.2	-	0	0	0	0.999998	0	2.2532e-06	1	0	-0.999998	262.983	96485	-366.886	5	9	0.350877	64.7768	4	5.29336	2.9	5.4472	KNN input	not reported	not reported	not reported	not reported	not reported	not reported	not reported	7.3	not reported	48.9	26.9	24.2	not reported	100	2.2	0.022
147	Li	2019	Science of the Total Environment	10.1016/j.scitotenv.2018.08.209	soil	soil S1	PFPeA	PFCA	C5HF9O2	263.983	-0.2	-	0	0	0	0.999998	0	1.54881e-06	1	0	-0.999998	262.983	96485	-366.886	5	9	0.350877	64.7768	4	5.29336	2.9	5.61	Not reported	6.3647	113.971	0.63647	11.8018	437.426	1.18018	CBD	11	Not reported	40.7	23.3	36	Not reported	100	3.82	0.0382
148	Li	2019	Science of the Total Environment	10.1016/j.scitotenv.2018.08.209	soil	soil S2	PFPeA	PFCA	C5HF9O2	263.983	-0.2	-	0	0	0	0.99997	0	2.95112e-05	1	0	-0.99997	262.983	96485	-366.876	5	9	0.350877	64.7768	4	5.29336	2.9	4.33	Not reported	2.97252	53.2281	0.297252	2.37623	88.0738	0.237623	CBD	19	Not reported	46.7	50	3.3	Not reported	100	0.52	0.0052
149	Li	2019	Science of the Total Environment	10.1016/j.scitotenv.2018.08.209	soil	soil S3	PFPeA	PFCA	C5HF9O2	263.983	-0.2	-	0	0	0	0.999865	0	0.000134878	1	0	-0.999865	262.983	96485	-366.837	5	9	0.350877	64.7768	4	5.29336	2.9	3.67	Not reported	1.05612	18.9116	0.105612	0.534519	19.8117	0.0534519	CBD	6.57	Not reported	59.3	21.3	19.4	Not reported	100	0.258	0.00258
150	Li	2019	Science of the Total Environment	10.1016/j.scitotenv.2018.08.209	soil	soil S4	PFPeA	PFCA	C5HF9O2	263.983	-0.2	-	0	0	0	0.999986	0	1.44542e-05	1	0	-0.999986	262.983	96485	-366.881	5	9	0.350877	64.7768	4	5.29336	2.9	4.64	Not reported	4.6791	83.7873	0.46791	7.77964	288.348	0.777964	CBD	19.6	Not reported	42	36.7	21.3	Not reported	100	0.928	0.00928
151	Li	2019	Science of the Total Environment	10.1016/j.scitotenv.2018.08.209	soil	soil S5	PFPeA	PFCA	C5HF9O2	263.983	-0.2	-	0	0	0	0.999955	0	4.46664e-05	1	0	-0.999955	262.983	96485	-366.87	5	9	0.350877	64.7768	4	5.29336	2.9	4.15	Not reported	3.97269	71.1378	0.397269	5.17584	191.84	0.517584	CBD	9.76	Not reported	49.3	39.4	11.3	Not reported	100	2.48	0.0248
152	Li	2019	Science of the Total Environment	10.1016/j.scitotenv.2018.08.209	soil	soil S6	PFPeA	PFCA	C5HF9O2	263.983	-0.2	-	0	0	0	0.999919	0	8.12764e-05	1	0	-0.999919	262.983	96485	-366.857	5	9	0.350877	64.7768	4	5.29336	2.9	3.89	Not reported	2.06328	36.9466	0.206328	0.33553	12.4362	0.033553	CBD	2.89	Not reported	60	16	24	Not reported	100	0.993	0.00993
153	Nguyen	2020	Environmental Science and Technology	10.1021/acs.est.0c05705	soil	S1	PFPeA	PFCA	C5HF9O2	263.983	-0.2	-	0	0	0	1	0	1.99526e-08	1	0	-1	262.983	96485	-366.887	5	9	0.350877	64.7768	4	5.29336	2.9	7.5	1:10 CaCl2	not reported	not reported	not reported	not reported	not reported	not reported	not reported	41.4	not reported	16.9	17.5	65.6	not reported	100	0.7	0.007
154	Nguyen	2020	Environmental Science and Technology	10.1021/acs.est.0c05705	soil	S2	PFPeA	PFCA	C5HF9O2	263.983	-0.2	-	0	0	0	1	0	1e-07	1	0	-1	262.983	96485	-366.887	5	9	0.350877	64.7768	4	5.29336	2.9	6.8	1:10 CaCl2	not reported	not reported	not reported	not reported	not reported	not reported	not reported	7.1	not reported	48.9	27	24.2	not reported	100.1	0.37	0.0037
155	Nguyen	2020	Environmental Science and Technology	10.1021/acs.est.0c05705	soil	S3	PFPeA	PFCA	C5HF9O2	263.983	-0.2	-	0	0	0	1	0	3.98107e-07	1	0	-1	262.983	96485	-366.886	5	9	0.350877	64.7768	4	5.29336	2.9	6.2	1:10 CaCl2	not reported	not reported	not reported	not reported	not reported	not reported	not reported	8	not reported	51.44	10.17	38.38	not reported	99.99	0.08	0.0008
156	Nguyen	2020	Environmental Science and Technology	10.1021/acs.est.0c05705	soil	S4	PFPeA	PFCA	C5HF9O2	263.983	-0.2	-	0	0	0	1	0	1.25893e-08	1	0	-1	262.983	96485	-366.887	5	9	0.350877	64.7768	4	5.29336	2.9	7.7	1:10 CaCl2	not reported	not reported	not reported	not reported	not reported	not reported	not reported	4.8	not reported	46	37	17	not reported	100	0.25	0.0025
157	Nguyen	2020	Environmental Science and Technology	10.1021/acs.est.0c05705	soil	S5	PFPeA	PFCA	C5HF9O2	263.983	-0.2	-	0	0	0	1	0	2.51189e-08	1	0	-1	262.983	96485	-366.887	5	9	0.350877	64.7768	4	5.29336	2.9	7.4	1:10 CaCl2	not reported	not reported	not reported	not reported	not reported	not reported	not reported	29.6	not reported	39.8	7.7	52.5	not reported	100	2.23	0.0223
158	Nguyen	2020	Environmental Science and Technology	10.1021/acs.est.0c05705	soil	S6	PFPeA	PFCA	C5HF9O2	263.983	-0.2	-	0	0	0	1	0	1.25893e-08	1	0	-1	262.983	96485	-366.887	5	9	0.350877	64.7768	4	5.29336	2.9	7.7	1:10 CaCl2	not reported	not reported	not reported	not reported	not reported	not reported	not reported	21.63	not reported	70	11	19	not reported	100	4.9	0.049
159	Nguyen	2020	Environmental Science and Technology	10.1021/acs.est.0c05705	soil	S7	PFPeA	PFCA	C5HF9O2	263.983	-0.2	-	0	0	0	1	0	1.25893e-08	1	0	-1	262.983	96485	-366.887	5	9	0.350877	64.7768	4	5.29336	2.9	7.7	1:10 CaCl2	not reported	not reported	not reported	not reported	not reported	not reported	not reported	7.8	not reported	48.9	32.6	18.5	not reported	100	0.13	0.0013
160	Nguyen	2020	Environmental Science and Technology	10.1021/acs.est.0c05705	soil	S8	PFPeA	PFCA	C5HF9O2	263.983	-0.2	-	0	0	0	1	0	1.99526e-08	1	0	-1	262.983	96485	-366.887	5	9	0.350877	64.7768	4	5.29336	2.9	7.5	1:10 CaCl2	not reported	not reported	not reported	not reported	not reported	not reported	not reported	2.28	not reported	93	1	5	not reported	99	0.4	0.004
161	Nguyen	2020	Environmental Science and Technology	10.1021/acs.est.0c05705	soil	S9	PFPeA	PFCA	C5HF9O2	263.983	-0.2	-	0	0	0	1	0	5.01187e-08	1	0	-1	262.983	96485	-366.887	5	9	0.350877	64.7768	4	5.29336	2.9	7.1	1:10 CaCl2	not reported	not reported	not reported	not reported	not reported	not reported	not reported	17.42	not reported	48.86	16.05	35.09	not reported	100	1.19	0.0119
162	Nguyen	2020	Environmental Science and Technology	10.1021/acs.est.0c05705	soil	S10	PFPeA	PFCA	C5HF9O2	263.983	-0.2	-	0	0	0	1	0	2.51189e-07	1	0	-1	262.983	96485	-366.886	5	9	0.350877	64.7768	4	5.29336	2.9	6.4	1:10 CaCl2	not reported	not reported	not reported	not reported	not reported	not reported	not reported	16.54	not reported	29.38	13.9	56.71	not reported	99.99	0.17	0.0017
163	McLachlan	2019	Chemosphere	10.1016/j.chemosphere.2019.02.012	soil	Lower Layer	PFHxA	PFCA	C6HF11O2	313.98	-0.2	-	0	0	0	0.999996	0	3.54812e-06	1	0	-0.999996	312.98	96485	-308.277	6	11	0.344498	66.5647	5	4.43329	3.6	5.25	not reported	not reported	not reported	not reported	not reported	not reported	not reported	not reported	5.70232	KNN input	100	0	0	not reported	100	0.4	0.004
164	McLachlan	2019	Chemosphere	10.1016/j.chemosphere.2019.02.012	soil	Upper layer	PFHxA	PFCA	C6HF11O2	313.98	-0.2	-	0	0	0	0.999999	0	1.34896e-06	1	0	-0.999999	312.98	96485	-308.278	6	11	0.344498	66.5647	5	4.43329	3.6	5.67	not reported	not reported	not reported	not reported	not reported	not reported	not reported	not reported	9.20377	KNN input	71	24	5	not reported	100	0.93	0.0093
165	Guelfo	2013	Environmental Science and Technology	10.1021/es3048043	soil	Loamy sand A	PFHxA	PFCA	C6HF11O2	313.98	-0.2	-	0	0	0	0.999999	0	5.01187e-07	1	0	-0.999999	312.98	96485	-308.278	6	11	0.344498	66.5647	5	4.43329	3.6	6.1	not reported	2.21	39.5738	0.221	0.93	34.47	0.093	CBD	14.2768	KNN input	81	1	9	not reported	91	1.7	0.017
166	Guelfo	2013	Environmental Science and Technology	10.1021/es3048043	soil	Loam B	PFHxA	PFCA	C6HF11O2	313.98	-0.2	-	0	0	0	1	0	1e-08	1	0	-1	312.98	96485	-308.278	6	11	0.344498	66.5647	5	4.43329	3.6	7.8	not reported	6.14	0.614	0.614	1.67	0.167	0.167	CBD	6.49567	KNN input	33	42	25	not reported	100	4.5	0.045
167	Guelfo	2013	Environmental Science and Technology	10.1021/es3048043	soil	Sandy Clay Loam C	PFHxA	PFCA	C6HF11O2	313.98	-0.2	-	0	0	0	0.999996	0	3.98106e-06	1	0	-0.999996	312.98	96485	-308.277	6	11	0.344498	66.5647	5	4.43329	3.6	5.2	not reported	24.17	432.805	2.417	3.99	147.887	0.399	CBD	12.0098	KNN input	47	20	33	not reported	100	0.8	0.008
168	Gredelj	2020	Science of the Total Environment	10.1016/j.scitotenv.2019.134766	soil	Agripolis soil	PFHxA	PFCA	C6HF11O2	313.98	-0.2	-	0	0	0	1	0	1e-08	1	0	-1	312.98	96485	-308.278	6	11	0.344498	66.5647	5	4.43329	3.6	7.8	not reported	not reported	not reported	not reported	not reported	not reported	not reported	not reported	11.1748	KNN input	47	38	15	not reported	100	1.43	0.0143
169	Fabregat-Palau	2021	Science of the Total Environment	10.1016/j.scitotenv.2021.149343	soil	ALM	PFHxA	PFCA	C6HF11O2	313.98	-0.2	-	0	0	0	0.999998	0	1.99526e-06	1	0	-0.999998	312.98	96485	-308.278	6	11	0.344498	66.5647	5	4.43329	3.6	5.5	1:25 deionized water	1.013	18.1395	0.1013	0.404	14.9741	0.0404	Asc / OA	23.4	BaCl2-TEA (pH 8.2)	54.4	35	10.6	Pipette	100	1.6	0.016
170	Fabregat-Palau	2021	Science of the Total Environment	10.1016/j.scitotenv.2021.149343	soil	DELTA2	PFHxA	PFCA	C6HF11O2	313.98	-0.2	-	0	0	0	1	0	6.30957e-09	1	0	-1	312.98	96485	-308.278	6	11	0.344498	66.5647	5	4.43329	3.6	8	1:25 deionized water	2.966	53.1113	0.2966	0.23	8.52483	0.023	Asc / OA	87.3	BaCl2-TEA (pH 8.2)	12.2	54.3	33.5	Pipette	100	7.7	0.077
171	Fabregat-Palau	2021	Science of the Total Environment	10.1016/j.scitotenv.2021.149343	soil	OVI01	PFHxA	PFCA	C6HF11O2	313.98	-0.2	-	0	0	0	0.999996	0	3.98106e-06	1	0	-0.999996	312.98	96485	-308.277	6	11	0.344498	66.5647	5	4.43329	3.6	5.2	1:25 deionized water	4.515	80.8488	0.4515	0.377	13.9733	0.0377	Asc / OA	44.3	BaCl2-TEA (pH 8.2)	41.3	39.8	18.9	Pipette	100	9.4	0.094
172	Fabregat-Palau	2021	Science of the Total Environment	10.1016/j.scitotenv.2021.149343	soil	UIAR	PFHxA	PFCA	C6HF11O2	313.98	-0.2	-	0	0	0	0.999999	0	9.99999e-07	1	0	-0.999999	312.98	96485	-308.278	6	11	0.344498	66.5647	5	4.43329	3.6	5.8	1:25 deionized water	6.502	116.429	0.6502	1.732	64.1957	0.1732	Asc / OA	90	BaCl2-TEA (pH 8.2)	46	51	3	Pipette	100	27	0.27
173	Fabregat-Palau	2021	Science of the Total Environment	10.1016/j.scitotenv.2021.149343	soil	BRA	PFHxA	PFCA	C6HF11O2	313.98	-0.2	-	0	0	0	0.999999	0	1.25892e-06	1	0	-0.999999	312.98	96485	-308.278	6	11	0.344498	66.5647	5	4.43329	3.6	5.7	1:25 deionized water	12.358	221.291	1.2358	1.027	38.0652	0.1027	Asc / OA	103	BaCl2-TEA (pH 8.2)	35	63	2	Pipette	100	32	0.32
174	Fabregat-Palau	2021	Science of the Total Environment	10.1016/j.scitotenv.2021.149343	soil	DUBLIN	PFHxA	PFCA	C6HF11O2	313.98	-0.2	-	0	0	0	0.999999	0	1.25892e-06	1	0	-0.999999	312.98	96485	-308.278	6	11	0.344498	66.5647	5	4.43329	3.6	5.7	1:25 deionized water	10.64	190.527	1.064	0.167	6.18977	0.0167	Asc / OA	140	BaCl2-TEA (pH 8.2)	20.7	78	1.3	Pipette	100	39	0.39
175	Fabregat-Palau	2021	Science of the Total Environment	10.1016/j.scitotenv.2021.149343	soil	KOM	PFHxA	PFCA	C6HF11O2	313.98	-0.2	-	0	0	0	0.999999	0	1.25892e-06	1	0	-0.999999	312.98	96485	-308.278	6	11	0.344498	66.5647	5	4.43329	3.6	5.7	1:25 deionized water	19.668	352.189	1.9668	0.481	17.828	0.0481	Asc / OA	114	BaCl2-TEA (pH 8.2)	20	78.9	1.1	Pipette	100	41	0.41
176	Campos-Pereira	2018	Chemosphere	10.1016/j.chemosphere.2018.05.012	soil	organic soil horitzon	PFHxA	PFCA	C6HF11O2	313.98	-0.2	-	0	0	0	0.99998	0	1.99522e-05	1	0	-0.99998	312.98	96485	-308.272	6	11	0.344498	66.5647	5	4.43329	3.6	4.5	deionized water	0.0586373	1.05	0.00586373	0.184543	6.84	0.0184543	0,1 M HNO3	21.4965	KNN input	41.7375	35.037	21.971	KNN input	98.7455	45	0.45
177	Cai	2022	Science of the Total Environment	10.1016/j.scitotenv.2022.152975	soil	Clarke Hill	PFHxA	PFCA	C6HF11O2	313.98	-0.2	-	0	0	0	0.99999	0	9.9999e-06	1	0	-0.99999	312.98	96485	-308.275	6	11	0.344498	66.5647	5	4.43329	3.6	4.8	1:5 CaCl2	8.3	148.626	0.83	7.85	290.956	0.785	???	15.3408	KNN input	32	40	28	not reported	100	4.9	0.049
178	Cai	2022	Science of the Total Environment	10.1016/j.scitotenv.2022.152975	soil	Minatoro	PFHxA	PFCA	C6HF11O2	313.98	-0.2	-	0	0	0	0.999999	0	7.94328e-07	1	0	-0.999999	312.98	96485	-308.278	6	11	0.344498	66.5647	5	4.43329	3.6	5.9	1:5 CaCl2	1.4	25.0694	0.14	0.92	34.0993	0.092	???	15.3408	KNN input	37	22	41	not reported	100	2.6	0.026
179	Nguyen	2020	Environmental Science and Technology	10.1021/acs.est.0c05705	soil	S1	PFHxA	PFCA	C6HF11O2	313.98	-0.2	-	0	0	0	1	0	1.99526e-08	1	0	-1	312.98	96485	-308.278	6	11	0.344498	66.5647	5	4.43329	3.6	7.5	1:10 CaCl2	not reported	not reported	not reported	not reported	not reported	not reported	not reported	41.4	not reported	16.9	17.5	65.6	not reported	100	0.7	0.007
180	Nguyen	2020	Environmental Science and Technology	10.1021/acs.est.0c05705	soil	S2	PFHxA	PFCA	C6HF11O2	313.98	-0.2	-	0	0	0	1	0	1e-07	1	0	-1	312.98	96485	-308.278	6	11	0.344498	66.5647	5	4.43329	3.6	6.8	1:10 CaCl2	not reported	not reported	not reported	not reported	not reported	not reported	not reported	7.1	not reported	48.9	27	24.2	not reported	100.1	0.37	0.0037
181	Nguyen	2020	Environmental Science and Technology	10.1021/acs.est.0c05705	soil	S3	PFHxA	PFCA	C6HF11O2	313.98	-0.2	-	0	0	0	1	0	3.98107e-07	1	0	-1	312.98	96485	-308.278	6	11	0.344498	66.5647	5	4.43329	3.6	6.2	1:10 CaCl2	not reported	not reported	not reported	not reported	not reported	not reported	not reported	8	not reported	51.44	10.17	38.38	not reported	99.99	0.08	0.0008
182	Nguyen	2020	Environmental Science and Technology	10.1021/acs.est.0c05705	soil	S4	PFHxA	PFCA	C6HF11O2	313.98	-0.2	-	0	0	0	1	0	1.25893e-08	1	0	-1	312.98	96485	-308.278	6	11	0.344498	66.5647	5	4.43329	3.6	7.7	1:10 CaCl2	not reported	not reported	not reported	not reported	not reported	not reported	not reported	4.8	not reported	46	37	17	not reported	100	0.25	0.0025
183	Nguyen	2020	Environmental Science and Technology	10.1021/acs.est.0c05705	soil	S5	PFHxA	PFCA	C6HF11O2	313.98	-0.2	-	0	0	0	1	0	2.51189e-08	1	0	-1	312.98	96485	-308.278	6	11	0.344498	66.5647	5	4.43329	3.6	7.4	1:10 CaCl2	not reported	not reported	not reported	not reported	not reported	not reported	not reported	29.6	not reported	39.8	7.7	52.5	not reported	100	2.23	0.0223
184	Nguyen	2020	Environmental Science and Technology	10.1021/acs.est.0c05705	soil	S6	PFHxA	PFCA	C6HF11O2	313.98	-0.2	-	0	0	0	1	0	1.25893e-08	1	0	-1	312.98	96485	-308.278	6	11	0.344498	66.5647	5	4.43329	3.6	7.7	1:10 CaCl2	not reported	not reported	not reported	not reported	not reported	not reported	not reported	21.63	not reported	70	11	19	not reported	100	4.9	0.049
185	Nguyen	2020	Environmental Science and Technology	10.1021/acs.est.0c05705	soil	S7	PFHxA	PFCA	C6HF11O2	313.98	-0.2	-	0	0	0	1	0	1.25893e-08	1	0	-1	312.98	96485	-308.278	6	11	0.344498	66.5647	5	4.43329	3.6	7.7	1:10 CaCl2	not reported	not reported	not reported	not reported	not reported	not reported	not reported	7.8	not reported	48.9	32.6	18.5	not reported	100	0.13	0.0013
186	Nguyen	2020	Environmental Science and Technology	10.1021/acs.est.0c05705	soil	S8	PFHxA	PFCA	C6HF11O2	313.98	-0.2	-	0	0	0	1	0	1.99526e-08	1	0	-1	312.98	96485	-308.278	6	11	0.344498	66.5647	5	4.43329	3.6	7.5	1:10 CaCl2	not reported	not reported	not reported	not reported	not reported	not reported	not reported	2.28	not reported	93	1	5	not reported	99	0.4	0.004
187	Nguyen	2020	Environmental Science and Technology	10.1021/acs.est.0c05705	soil	S9	PFHxA	PFCA	C6HF11O2	313.98	-0.2	-	0	0	0	1	0	5.01187e-08	1	0	-1	312.98	96485	-308.278	6	11	0.344498	66.5647	5	4.43329	3.6	7.1	1:10 CaCl2	not reported	not reported	not reported	not reported	not reported	not reported	not reported	17.42	not reported	48.86	16.05	35.09	not reported	100	1.19	0.0119
188	Nguyen	2020	Environmental Science and Technology	10.1021/acs.est.0c05705	soil	S10	PFHxA	PFCA	C6HF11O2	313.98	-0.2	-	0	0	0	1	0	2.51189e-07	1	0	-1	312.98	96485	-308.278	6	11	0.344498	66.5647	5	4.43329	3.6	6.4	1:10 CaCl2	not reported	not reported	not reported	not reported	not reported	not reported	not reported	16.54	not reported	29.38	13.9	56.71	not reported	99.99	0.17	0.0017
189	McLachlan	2019	Chemosphere	10.1016/j.chemosphere.2019.02.012	soil	Lower Layer	PFHpA	PFCA	C7HF13O2	363.977	-0.2	-	0	0	0	0.999996	0	3.54812e-06	1	0	-0.999996	362.977	96485	-265.815	7	13	0.340081	67.8615	6	3.56194	4.3	5.25	not reported	not reported	not reported	not reported	not reported	not reported	not reported	not reported	5.70232	KNN input	100	0	0	not reported	100	0.4	0.004
190	McLachlan	2019	Chemosphere	10.1016/j.chemosphere.2019.02.012	soil	Upper layer	PFHpA	PFCA	C7HF13O2	363.977	-0.2	-	0	0	0	0.999999	0	1.34896e-06	1	0	-0.999999	362.977	96485	-265.816	7	13	0.340081	67.8615	6	3.56194	4.3	5.67	not reported	not reported	not reported	not reported	not reported	not reported	not reported	not reported	9.20377	KNN input	71	24	5	not reported	100	0.93	0.0093
191	Guelfo	2013	Environmental Science and Technology	10.1021/es3048043	soil	Loamy sand A	PFHpA	PFCA	C7HF13O2	363.977	-0.2	-	0	0	0	0.999999	0	5.01187e-07	1	0	-0.999999	362.977	96485	-265.816	7	13	0.340081	67.8615	6	3.56194	4.3	6.1	not reported	2.21	39.5738	0.221	0.93	34.47	0.093	CBD	14.2768	KNN input	81	1	9	not reported	91	1.7	0.017
192	Guelfo	2013	Environmental Science and Technology	10.1021/es3048043	soil	Loam B	PFHpA	PFCA	C7HF13O2	363.977	-0.2	-	0	0	0	1	0	1e-08	1	0	-1	362.977	96485	-265.816	7	13	0.340081	67.8615	6	3.56194	4.3	7.8	not reported	6.14	0.614	0.614	1.67	0.167	0.167	CBD	6.49567	KNN input	33	42	25	not reported	100	4.5	0.045
193	Guelfo	2013	Environmental Science and Technology	10.1021/es3048043	soil	Sandy Clay Loam C	PFHpA	PFCA	C7HF13O2	363.977	-0.2	-	0	0	0	0.999996	0	3.98106e-06	1	0	-0.999996	362.977	96485	-265.815	7	13	0.340081	67.8615	6	3.56194	4.3	5.2	not reported	24.17	432.805	2.417	3.99	147.887	0.399	CBD	12.0098	KNN input	47	20	33	not reported	100	0.8	0.008
194	Enevoldsen	2010	Analytical Bioanalytical Chemistry	10.1007/s00216-010-4066-0	soil	Sj. Odde	PFHpA	PFCA	C7HF13O2	363.977	-0.2	-	0	0	0	1	0	1.58489e-08	1	0	-1	362.977	96485	-265.816	7	13	0.340081	67.8615	6	3.56194	4.3	7.6	not reported	8.12	145.402	0.812	1.294	47.9615	0.1294	CBD	5.69857	KNN input	41	22	37	not reported	100	0.42	0.0042
195	Enevoldsen	2010	Analytical Bioanalytical Chemistry	10.1007/s00216-010-4066-0	soil	Jynnevard	PFHpA	PFCA	C7HF13O2	363.977	-0.2	-	0	0	0	0.999999	0	5.01187e-07	1	0	-0.999999	362.977	96485	-265.816	7	13	0.340081	67.8615	6	3.56194	4.3	6.1	not reported	2.73	48.8853	0.273	2.632	97.5537	0.2632	CBD	12.8199	KNN input	94	1	5	not reported	100	1	0.01
196	Campos-Pereira	2018	Chemosphere	10.1016/j.chemosphere.2018.05.012	soil	organic soil horitzon	PFHpA	PFCA	C7HF13O2	363.977	-0.2	-	0	0	0	0.99998	0	1.99522e-05	1	0	-0.99998	362.977	96485	-265.811	7	13	0.340081	67.8615	6	3.56194	4.3	4.5	deionized water	0.0586373	1.05	0.00586373	0.184543	6.84	0.0184543	0,1 M HNO3	21.4965	KNN input	41.7375	35.037	21.971	KNN input	98.7455	45	0.45
197	Campos-Pereira	2022	Chemosphere	10.1016/j.chemosphere.2022.134167	soil	Peat Oi	PFHpA	PFCA	C7HF13O2	363.977	-0.2	-	0	0	0	0.999842	0	0.000158464	1	0	-0.999842	362.977	96485	-265.774	7	13	0.340081	67.8615	6	3.56194	4.3	3.6	deionized water 40g/L	0.379746	6.8	0.0379746	0.107928	1.93263	0.0107928	OA	21.4965	KNN input	41.7375	35.037	21.971	KNN input	98.7455	44.9	0.449
198	Campos-Pereira	2022	Chemosphere	10.1016/j.chemosphere.2022.134167	soil	Mor Oe	PFHpA	PFCA	C7HF13O2	363.977	-0.2	-	0	0	0	0.999937	0	6.30918e-05	1	0	-0.999937	362.977	96485	-265.799	7	13	0.340081	67.8615	6	3.56194	4.3	4	deionized water 40g/L	0.279225	5	0.0279225	0.40473	7.24738	0.040473	OA	21.4965	KNN input	41.7375	35.037	21.971	KNN input	98.7455	53.6	0.536
199	Aly	2019	Env Sci WR&T	10.1039/c9ew00426b	soil	-	PFHpA	PFCA	C7HF13O2	363.977	-0.2	-	0	0	0	1	0	6.30957e-08	1	0	-1	362.977	96485	-265.816	7	13	0.340081	67.8615	6	3.56194	4.3	7	not reported	not reported	not reported	not reported	not reported	not reported	not reported	not reported	26.9033	not reported	31.5494	38.2651	30.4048	KNN input	100.219	1.44333	0.0144333
200	Gredelj	2020	Science of the Total Environment	10.1016/j.scitotenv.2019.134766	soil	Agripolis soil	PFHpA	PFCA	C7HF13O2	363.977	-0.2	-	0	0	0	1	0	1e-08	1	0	-1	362.977	96485	-265.816	7	13	0.340081	67.8615	6	3.56194	4.3	7.8	not reported	not reported	not reported	not reported	not reported	not reported	not reported	not reported	11.1748	KNN input	47	38	15	not reported	100	1.43	0.0143
201	Cai	2022	Science of the Total Environment	10.1016/j.scitotenv.2022.152975	soil	Clarke Hill	PFHpA	PFCA	C7HF13O2	363.977	-0.2	-	0	0	0	0.99999	0	9.9999e-06	1	0	-0.99999	362.977	96485	-265.813	7	13	0.340081	67.8615	6	3.56194	4.3	4.8	1:5 CaCl2	8.3	148.626	0.83	7.85	290.956	0.785	???	15.3408	KNN input	32	40	28	not reported	100	4.9	0.049
202	Cai	2022	Science of the Total Environment	10.1016/j.scitotenv.2022.152975	soil	Minatoro	PFHpA	PFCA	C7HF13O2	363.977	-0.2	-	0	0	0	0.999999	0	7.94328e-07	1	0	-0.999999	362.977	96485	-265.816	7	13	0.340081	67.8615	6	3.56194	4.3	5.9	1:5 CaCl2	1.4	25.0694	0.14	0.92	34.0993	0.092	???	15.3408	KNN input	37	22	41	not reported	100	2.6	0.026
203	Wang	2022	Chemosphere	10.1016/j.chemosphere.2021.133224	soil	Aubbeenaubbee-Capac	PFHpA	PFCA	C7HF13O2	363.977	-0.2	-	0	0	0	0.999998	0	1.50106e-06	1	0	-0.999998	362.977	96485	-265.815	7	13	0.340081	67.8615	6	3.56194	4.3	5.6236	KNN input	not reported	not reported	not reported	not reported	not reported	not reported	not reported	17.2	not reported	44.8	27	28.2	not reported	100	4	0.04
204	Wang	2022	Chemosphere	10.1016/j.chemosphere.2021.133224	soil	Colwood-Brookston	PFHpA	PFCA	C7HF13O2	363.977	-0.2	-	0	0	0	0.999998	0	1.7666e-06	1	0	-0.999998	362.977	96485	-265.815	7	13	0.340081	67.8615	6	3.56194	4.3	5.55286	KNN input	not reported	not reported	not reported	not reported	not reported	not reported	not reported	12.2	not reported	41.8	30	28.2	not reported	100	2	0.02
205	Wang	2022	Chemosphere	10.1016/j.chemosphere.2021.133224	soil	Riddles-Hillsdale	PFHpA	PFCA	C7HF13O2	363.977	-0.2	-	0	0	0	0.999998	0	2.2532e-06	1	0	-0.999998	362.977	96485	-265.815	7	13	0.340081	67.8615	6	3.56194	4.3	5.4472	KNN input	not reported	not reported	not reported	not reported	not reported	not reported	not reported	7.3	not reported	48.9	26.9	24.2	not reported	100	2.2	0.022
206	Nguyen	2020	Environmental Science and Technology	10.1021/acs.est.0c05705	soil	S1	PFHpA	PFCA	C7HF13O2	363.977	-0.2	-	0	0	0	1	0	1.99526e-08	1	0	-1	362.977	96485	-265.816	7	13	0.340081	67.8615	6	3.56194	4.3	7.5	1:10 CaCl2	not reported	not reported	not reported	not reported	not reported	not reported	not reported	41.4	not reported	16.9	17.5	65.6	not reported	100	0.7	0.007
207	Nguyen	2020	Environmental Science and Technology	10.1021/acs.est.0c05705	soil	S2	PFHpA	PFCA	C7HF13O2	363.977	-0.2	-	0	0	0	1	0	1e-07	1	0	-1	362.977	96485	-265.816	7	13	0.340081	67.8615	6	3.56194	4.3	6.8	1:10 CaCl2	not reported	not reported	not reported	not reported	not reported	not reported	not reported	7.1	not reported	48.9	27	24.2	not reported	100.1	0.37	0.0037
208	Nguyen	2020	Environmental Science and Technology	10.1021/acs.est.0c05705	soil	S3	PFHpA	PFCA	C7HF13O2	363.977	-0.2	-	0	0	0	1	0	3.98107e-07	1	0	-1	362.977	96485	-265.816	7	13	0.340081	67.8615	6	3.56194	4.3	6.2	1:10 CaCl2	not reported	not reported	not reported	not reported	not reported	not reported	not reported	8	not reported	51.44	10.17	38.38	not reported	99.99	0.08	0.0008
209	Nguyen	2020	Environmental Science and Technology	10.1021/acs.est.0c05705	soil	S4	PFHpA	PFCA	C7HF13O2	363.977	-0.2	-	0	0	0	1	0	1.25893e-08	1	0	-1	362.977	96485	-265.816	7	13	0.340081	67.8615	6	3.56194	4.3	7.7	1:10 CaCl2	not reported	not reported	not reported	not reported	not reported	not reported	not reported	4.8	not reported	46	37	17	not reported	100	0.25	0.0025
210	Nguyen	2020	Environmental Science and Technology	10.1021/acs.est.0c05705	soil	S5	PFHpA	PFCA	C7HF13O2	363.977	-0.2	-	0	0	0	1	0	2.51189e-08	1	0	-1	362.977	96485	-265.816	7	13	0.340081	67.8615	6	3.56194	4.3	7.4	1:10 CaCl2	not reported	not reported	not reported	not reported	not reported	not reported	not reported	29.6	not reported	39.8	7.7	52.5	not reported	100	2.23	0.0223
211	Nguyen	2020	Environmental Science and Technology	10.1021/acs.est.0c05705	soil	S6	PFHpA	PFCA	C7HF13O2	363.977	-0.2	-	0	0	0	1	0	1.25893e-08	1	0	-1	362.977	96485	-265.816	7	13	0.340081	67.8615	6	3.56194	4.3	7.7	1:10 CaCl2	not reported	not reported	not reported	not reported	not reported	not reported	not reported	21.63	not reported	70	11	19	not reported	100	4.9	0.049
212	Nguyen	2020	Environmental Science and Technology	10.1021/acs.est.0c05705	soil	S7	PFHpA	PFCA	C7HF13O2	363.977	-0.2	-	0	0	0	1	0	1.25893e-08	1	0	-1	362.977	96485	-265.816	7	13	0.340081	67.8615	6	3.56194	4.3	7.7	1:10 CaCl2	not reported	not reported	not reported	not reported	not reported	not reported	not reported	7.8	not reported	48.9	32.6	18.5	not reported	100	0.13	0.0013
213	Nguyen	2020	Environmental Science and Technology	10.1021/acs.est.0c05705	soil	S8	PFHpA	PFCA	C7HF13O2	363.977	-0.2	-	0	0	0	1	0	1.99526e-08	1	0	-1	362.977	96485	-265.816	7	13	0.340081	67.8615	6	3.56194	4.3	7.5	1:10 CaCl2	not reported	not reported	not reported	not reported	not reported	not reported	not reported	2.28	not reported	93	1	5	not reported	99	0.4	0.004
214	Nguyen	2020	Environmental Science and Technology	10.1021/acs.est.0c05705	soil	S9	PFHpA	PFCA	C7HF13O2	363.977	-0.2	-	0	0	0	1	0	5.01187e-08	1	0	-1	362.977	96485	-265.816	7	13	0.340081	67.8615	6	3.56194	4.3	7.1	1:10 CaCl2	not reported	not reported	not reported	not reported	not reported	not reported	not reported	17.42	not reported	48.86	16.05	35.09	not reported	100	1.19	0.0119
215	Nguyen	2020	Environmental Science and Technology	10.1021/acs.est.0c05705	soil	S10	PFHpA	PFCA	C7HF13O2	363.977	-0.2	-	0	0	0	1	0	2.51189e-07	1	0	-1	362.977	96485	-265.816	7	13	0.340081	67.8615	6	3.56194	4.3	6.4	1:10 CaCl2	not reported	not reported	not reported	not reported	not reported	not reported	not reported	16.54	not reported	29.38	13.9	56.71	not reported	99.99	0.17	0.0017
216	YanYin Chen	2013	Desalination and Water Treatment	10.1080/19443994.2013.792145	soil	B	PFOA	PFCA	C8HF15O2	413.974	-0.2	-	0	0	0	1	0	1.89518e-07	1	0	-1	412.974	96485	-233.635	8	15	0.336842	68.845	7	2.68215	4.9	6.52235	KNN input	not reported	not reported	not reported	not reported	not reported	not reported	not reported	12.5	not reported	26.547	46.608	26.966	KNN input	100.121	2.5	0.025
217	YanYin Chen	2013	Desalination and Water Treatment	10.1080/19443994.2013.792145	soil	D	PFOA	PFCA	C8HF15O2	413.974	-0.2	-	0	0	0	0.999999	0	1.06108e-06	1	0	-0.999999	412.974	96485	-233.635	8	15	0.336842	68.845	7	2.68215	4.9	5.77425	KNN input	not reported	not reported	not reported	not reported	not reported	not reported	not reported	3.22	not reported	45.1948	33.7407	20.6215	KNN input	99.557	5.2	0.052
218	YanYin Chen	2013	Desalination and Water Treatment	10.1080/19443994.2013.792145	soil	S	PFOA	PFCA	C8HF15O2	413.974	-0.2	-	0	0	0	0.999998	0	1.83569e-06	1	0	-0.999998	412.974	96485	-233.634	8	15	0.336842	68.845	7	2.68215	4.9	5.5362	KNN input	not reported	not reported	not reported	not reported	not reported	not reported	not reported	3.83	not reported	41.9688	36.7292	22.0915	KNN input	100.79	16	0.16
219	YanYin Chen	2013	Desalination and Water Treatment	10.1080/19443994.2013.792145	soil	K	PFOA	PFCA	C8HF15O2	413.974	-0.2	-	0	0	0	1	0	1.494e-07	1	0	-1	412.974	96485	-233.635	8	15	0.336842	68.845	7	2.68215	4.9	6.62565	KNN input	not reported	not reported	not reported	not reported	not reported	not reported	not reported	6.13	not reported	40.6932	35.5051	24.2106	KNN input	100.409	0.52	0.0052
220	YanYin Chen	2013	Desalination and Water Treatment	10.1080/19443994.2013.792145	soil	L	PFOA	PFCA	C8HF15O2	413.974	-0.2	-	0	0	0	1	0	8.44987e-08	1	0	-1	412.974	96485	-233.635	8	15	0.336842	68.845	7	2.68215	4.9	6.87315	KNN input	not reported	not reported	not reported	not reported	not reported	not reported	not reported	44.5	not reported	34.8284	33.0246	31.3693	KNN input	99.2223	2.1	0.021
221	Enevoldsen	2010	Analytical Bioanalytical Chemistry	10.1007/s00216-010-4066-0	soil	Sj. Odde	PFOA	PFCA	C8HF15O2	413.974	-0.2	-	0	0	0	1	0	1.58489e-08	1	0	-1	412.974	96485	-233.635	8	15	0.336842	68.845	7	2.68215	4.9	7.6	not reported	8.12	145.402	0.812	1.294	47.9615	0.1294	CBD	5.69857	KNN input	41	22	37	not reported	100	0.42	0.0042
222	Enevoldsen	2010	Analytical Bioanalytical Chemistry	10.1007/s00216-010-4066-0	soil	Jynnevard	PFOA	PFCA	C8HF15O2	413.974	-0.2	-	0	0	0	0.999999	0	5.01187e-07	1	0	-0.999999	412.974	96485	-233.635	8	15	0.336842	68.845	7	2.68215	4.9	6.1	not reported	2.73	48.8853	0.273	2.632	97.5537	0.2632	CBD	12.8199	KNN input	94	1	5	not reported	100	1	0.01
223	Chao Yin	2022	Environmental Pollution	10.1016/j.envpol.2022.118957	sediment	sediment	PFOA	PFCA	C8HF15O2	413.974	-0.2	-	0	0	0	1	0	6.0256e-09	1	0	-1	412.974	96485	-233.635	8	15	0.336842	68.845	7	2.68215	4.9	8.02	not reported	not reported	not reported	not reported	not reported	not reported	not reported	not reported	11.9347	KNN input	6.34	85.56	8.08	not reported	99.98	0.37	0.0037
224	Guelfo	2013	Environmental Science and Technology	10.1021/es3048043	soil	Loamy sand A	PFOA	PFCA	C8HF15O2	413.974	-0.2	-	0	0	0	0.999999	0	5.01187e-07	1	0	-0.999999	412.974	96485	-233.635	8	15	0.336842	68.845	7	2.68215	4.9	6.1	not reported	2.21	39.5738	0.221	0.93	34.47	0.093	CBD	14.2768	KNN input	81	1	9	not reported	91	1.7	0.017
225	Guelfo	2013	Environmental Science and Technology	10.1021/es3048043	soil	Loam B	PFOA	PFCA	C8HF15O2	413.974	-0.2	-	0	0	0	1	0	1e-08	1	0	-1	412.974	96485	-233.635	8	15	0.336842	68.845	7	2.68215	4.9	7.8	not reported	6.14	0.614	0.614	1.67	0.167	0.167	CBD	6.49567	KNN input	33	42	25	not reported	100	4.5	0.045
226	Guelfo	2013	Environmental Science and Technology	10.1021/es3048043	soil	Sandy Clay Loam C	PFOA	PFCA	C8HF15O2	413.974	-0.2	-	0	0	0	0.999996	0	3.98106e-06	1	0	-0.999996	412.974	96485	-233.634	8	15	0.336842	68.845	7	2.68215	4.9	5.2	not reported	24.17	432.805	2.417	3.99	147.887	0.399	CBD	12.0098	KNN input	47	20	33	not reported	100	0.8	0.008
227	Higgins and Luthy	2006	Environmental Science and Technology	10.1021/es061000n	sediment	1	PFOA	PFCA	C8HF15O2	413.974	-0.2	-	0	0	0	1	0	6.30957e-08	1	0	-1	412.974	96485	-233.635	8	15	0.336842	68.845	7	2.68215	4.9	7	not reported	18.6539	334.03	1.86539	1.10618	41	0.110618	DCB	38.6	not reported	11	36	53	not reported	100	2.48	0.0248
228	Higgins and Luthy	2006	Environmental Science and Technology	10.1021/es061000n	sediment	5	PFOA	PFCA	C8HF15O2	413.974	-0.2	-	0	0	0	0.999999	0	1.25892e-06	1	0	-0.999999	412.974	96485	-233.634	8	15	0.336842	68.845	7	2.68215	4.9	5.7	not reported	14.9678	268.024	1.49678	2.4282	90	0.24282	DCB	22.2	not reported	80	15	5	not reported	100	9.66	0.0966
229	Li	2019	Science of the Total Environment	10.1016/j.scitotenv.2018.08.209	soil	soil S1	PFOA	PFCA	C8HF15O2	413.974	-0.2	-	0	0	0	0.999998	0	1.54881e-06	1	0	-0.999998	412.974	96485	-233.634	8	15	0.336842	68.845	7	2.68215	4.9	5.61	Not reported	6.3647	113.971	0.63647	11.8018	437.426	1.18018	CBD	11	Not reported	40.7	23.3	36	Not reported	100	3.82	0.0382
230	Li	2019	Science of the Total Environment	10.1016/j.scitotenv.2018.08.209	soil	soil S2	PFOA	PFCA	C8HF15O2	413.974	-0.2	-	0	0	0	0.99997	0	2.95112e-05	1	0	-0.99997	412.974	96485	-233.628	8	15	0.336842	68.845	7	2.68215	4.9	4.33	Not reported	2.97252	53.2281	0.297252	2.37623	88.0738	0.237623	CBD	19	Not reported	46.7	50	3.3	Not reported	100	0.52	0.0052
231	Li	2019	Science of the Total Environment	10.1016/j.scitotenv.2018.08.209	soil	soil S3	PFOA	PFCA	C8HF15O2	413.974	-0.2	-	0	0	0	0.999865	0	0.000134878	1	0	-0.999865	412.974	96485	-233.603	8	15	0.336842	68.845	7	2.68215	4.9	3.67	Not reported	1.05612	18.9116	0.105612	0.534519	19.8117	0.0534519	CBD	6.57	Not reported	59.3	21.3	19.4	Not reported	100	0.258	0.00258
232	Li	2019	Science of the Total Environment	10.1016/j.scitotenv.2018.08.209	soil	soil S4	PFOA	PFCA	C8HF15O2	413.974	-0.2	-	0	0	0	0.999986	0	1.44542e-05	1	0	-0.999986	412.974	96485	-233.631	8	15	0.336842	68.845	7	2.68215	4.9	4.64	Not reported	4.6791	83.7873	0.46791	7.77964	288.348	0.777964	CBD	19.6	Not reported	42	36.7	21.3	Not reported	100	0.928	0.00928
233	Li	2019	Science of the Total Environment	10.1016/j.scitotenv.2018.08.209	soil	soil S5	PFOA	PFCA	C8HF15O2	413.974	-0.2	-	0	0	0	0.999955	0	4.46664e-05	1	0	-0.999955	412.974	96485	-233.624	8	15	0.336842	68.845	7	2.68215	4.9	4.15	Not reported	3.97269	71.1378	0.397269	5.17584	191.84	0.517584	CBD	9.76	Not reported	49.3	39.4	11.3	Not reported	100	2.48	0.0248
234	Li	2019	Science of the Total Environment	10.1016/j.scitotenv.2018.08.209	soil	soil S6	PFOA	PFCA	C8HF15O2	413.974	-0.2	-	0	0	0	0.999919	0	8.12764e-05	1	0	-0.999919	412.974	96485	-233.616	8	15	0.336842	68.845	7	2.68215	4.9	3.89	Not reported	2.06328	36.9466	0.206328	0.33553	12.4362	0.033553	CBD	2.89	Not reported	60	16	24	Not reported	100	0.993	0.00993
235	Cai	2022	Science of the Total Environment	10.1016/j.scitotenv.2022.152975	soil	Clarke Hill	PFOA	PFCA	C8HF15O2	413.974	-0.2	-	0	0	0	0.99999	0	9.9999e-06	1	0	-0.99999	412.974	96485	-233.632	8	15	0.336842	68.845	7	2.68215	4.9	4.8	1:5 CaCl2	8.3	148.626	0.83	7.85	290.956	0.785	???	15.3408	KNN input	32	40	28	not reported	100	4.9	0.049
236	Cai	2022	Science of the Total Environment	10.1016/j.scitotenv.2022.152975	soil	Minatoro	PFOA	PFCA	C8HF15O2	413.974	-0.2	-	0	0	0	0.999999	0	7.94328e-07	1	0	-0.999999	412.974	96485	-233.635	8	15	0.336842	68.845	7	2.68215	4.9	5.9	1:5 CaCl2	1.4	25.0694	0.14	0.92	34.0993	0.092	???	15.3408	KNN input	37	22	41	not reported	100	2.6	0.026
237	Jeon	2011	Journal of Environmental Monitoring	10.1039/c0em00791a	sediment	APH	PFOA	PFCA	C8HF15O2	413.974	-0.2	-	0	0	0	1	0	1.35238e-07	1	0	-1	412.974	96485	-233.635	8	15	0.336842	68.845	7	2.68215	4.9	6.6689	KNN input	not reported	not reported	not reported	not reported	not reported	not reported	not reported	11.7812	KNN input	30.648	36.685	33.3025	KNN input	100.636	0.21	0.0021
238	Jeon	2011	Journal of Environmental Monitoring	10.1039/c0em00791a	sediment	YG	PFOA	PFCA	C8HF15O2	413.974	-0.2	-	0	0	0	1	0	7.60064e-08	1	0	-1	412.974	96485	-233.635	8	15	0.336842	68.845	7	2.68215	4.9	6.91915	KNN input	not reported	not reported	not reported	not reported	not reported	not reported	not reported	12.0943	KNN input	38.1125	31.4692	29.4467	KNN input	99.0284	0.43	0.0043
239	Jeon	2011	Journal of Environmental Monitoring	10.1039/c0em00791a	sediment	WD	PFOA	PFCA	C8HF15O2	413.974	-0.2	-	0	0	0	1	0	6.92389e-08	1	0	-1	412.974	96485	-233.635	8	15	0.336842	68.845	7	2.68215	4.9	6.95965	KNN input	not reported	not reported	not reported	not reported	not reported	not reported	not reported	10.6485	KNN input	38.1139	32.7627	28.4998	KNN input	99.3764	0.55	0.0055
240	Miao	2017	Ecotoxicology & Environmental Safety	10.1016/j.ecoenv.2017.01.022	soil	S10	PFOA	PFCA	C8HF15O2	413.974	-0.2	-	0	0	0	0.999999	0	8.70963e-07	1	0	-0.999999	412.974	96485	-233.635	8	15	0.336842	68.845	7	2.68215	4.9	5.86	not reported	22.4493	401.993	2.24493	40.8462	1513.94	4.08462	XRD	10.3	BaCl2-TEA (pH 8.2)	36.9	27.7	35.4	Pipette	100	0.52	0.0052
241	Miao	2017	Ecotoxicology & Environmental Safety	10.1016/j.ecoenv.2017.01.022	soil	S09	PFOA	PFCA	C8HF15O2	413.974	-0.2	-	0	0	0	1	0	5.24807e-08	1	0	-1	412.974	96485	-233.635	8	15	0.336842	68.845	7	2.68215	4.9	7.08	not reported	58.1164	1040.67	5.81164	74.0769	2745.62	7.40769	XRD	7.26	BaCl2-TEA (pH 8.2)	59.5	29.9	10.7	Pipette	100.1	1.05	0.0105
242	Miao	2017	Ecotoxicology & Environmental Safety	10.1016/j.ecoenv.2017.01.022	soil	S08	PFOA	PFCA	C8HF15O2	413.974	-0.2	-	0	0	0	1	0	1.62181e-09	1	0	-1	412.974	96485	-233.635	8	15	0.336842	68.845	7	2.68215	4.9	8.59	not reported	31.1213	557.28	3.11213	41.8846	1552.43	4.18846	XRD	9.41	BaCl2-TEA (pH 8.2)	30.3	58.2	11.5	Pipette	100	1.48	0.0148
243	Miao	2017	Ecotoxicology & Environmental Safety	10.1016/j.ecoenv.2017.01.022	soil	S07	PFOA	PFCA	C8HF15O2	413.974	-0.2	-	0	0	0	0.999991	0	9.12003e-06	1	0	-0.999991	412.974	96485	-233.633	8	15	0.336842	68.845	7	2.68215	4.9	4.84	not reported	45.1084	807.743	4.51084	55.3846	2052.8	5.53846	XRD	11.8	BaCl2-TEA (pH 8.2)	37.6	39.7	22.7	Pipette	100	1.7	0.017
244	Miao	2017	Ecotoxicology & Environmental Safety	10.1016/j.ecoenv.2017.01.022	soil	S06	PFOA	PFCA	C8HF15O2	413.974	-0.2	-	0	0	0	1	0	2.34423e-08	1	0	-1	412.974	96485	-233.635	8	15	0.336842	68.845	7	2.68215	4.9	7.43	not reported	39.0939	700.044	3.90939	48.4615	1796.2	4.84615	XRD	14.2	BaCl2-TEA (pH 8.2)	30.1	51.2	18.7	Pipette	100	2.47	0.0247
245	Miao	2017	Ecotoxicology & Environmental Safety	10.1016/j.ecoenv.2017.01.022	soil	S05	PFOA	PFCA	C8HF15O2	413.974	-0.2	-	0	0	0	1	0	1.41254e-08	1	0	-1	412.974	96485	-233.635	8	15	0.336842	68.845	7	2.68215	4.9	7.65	not reported	18.6728	334.368	1.86728	39.4615	1462.62	3.94615	XRD	9.444	BaCl2-TEA (pH 8.2)	34.1	40.8	25.1	Pipette	100	3.02	0.0302
246	Miao	2017	Ecotoxicology & Environmental Safety	10.1016/j.ecoenv.2017.01.022	soil	S04	PFOA	PFCA	C8HF15O2	413.974	-0.2	-	0	0	0	0.999995	0	5.37029e-06	1	0	-0.999995	412.974	96485	-233.634	8	15	0.336842	68.845	7	2.68215	4.9	5.07	not reported	17.8336	319.34	1.78336	35.6538	1321.49	3.56538	XRD	8.5	BaCl2-TEA (pH 8.2)	46.4	37.2	16.4	Pipette	100	3.61	0.0361
247	Miao	2017	Ecotoxicology & Environmental Safety	10.1016/j.ecoenv.2017.01.022	soil	S03	PFOA	PFCA	C8HF15O2	413.974	-0.2	-	0	0	0	1	0	1.04713e-09	1	0	-1	412.974	96485	-233.635	8	15	0.336842	68.845	7	2.68215	4.9	8.78	not reported	26.2258	469.618	2.62258	41.5385	1539.6	4.15385	XRD	7.62	BaCl2-TEA (pH 8.2)	38.7	42.1	19.2	Pipette	100	4.8	0.048
248	Miao	2017	Ecotoxicology & Environmental Safety	10.1016/j.ecoenv.2017.01.022	soil	S02	PFOA	PFCA	C8HF15O2	413.974	-0.2	-	0	0	0	1	0	6.0256e-09	1	0	-1	412.974	96485	-233.635	8	15	0.336842	68.845	7	2.68215	4.9	8.02	not reported	37.2756	667.484	3.72756	47.7692	1770.54	4.77692	XRD	12.5	BaCl2-TEA (pH 8.2)	33.1	29.8	37.1	Pipette	100	5.06	0.0506
249	Miao	2017	Ecotoxicology & Environmental Safety	10.1016/j.ecoenv.2017.01.022	soil	S01	PFOA	PFCA	C8HF15O2	413.974	-0.2	-	0	0	0	1	0	6.91831e-08	1	0	-1	412.974	96485	-233.635	8	15	0.336842	68.845	7	2.68215	4.9	6.96	not reported	30.352	543.504	3.0352	46.0385	1706.39	4.60385	XRD	25.3	BaCl2-TEA (pH 8.2)	23.6	30.3	46.2	Pipette	100.1	5.76	0.0576
250	Campos-Pereira	2018	Chemosphere	10.1016/j.chemosphere.2018.05.012	soil	organic soil horitzon	PFOA	PFCA	C8HF15O2	413.974	-0.2	-	0	0	0	0.99998	0	1.99522e-05	1	0	-0.99998	412.974	96485	-233.63	8	15	0.336842	68.845	7	2.68215	4.9	4.5	deionized water	0.0586373	1.05	0.00586373	0.184543	6.84	0.0184543	0,1 M HNO3	21.4965	KNN input	41.7375	35.037	21.971	KNN input	98.7455	45	0.45
251	Campos-Pereira	2022	Chemosphere	10.1016/j.chemosphere.2022.134167	soil	Peat Oi	PFOA	PFCA	C8HF15O2	413.974	-0.2	-	0	0	0	0.999842	0	0.000158464	1	0	-0.999842	412.974	96485	-233.598	8	15	0.336842	68.845	7	2.68215	4.9	3.6	deionized water 40g/L	0.379746	6.8	0.0379746	0.107928	1.93263	0.0107928	OA	21.4965	KNN input	41.7375	35.037	21.971	KNN input	98.7455	44.9	0.449
252	Campos-Pereira	2022	Chemosphere	10.1016/j.chemosphere.2022.134167	soil	Mor Oe	PFOA	PFCA	C8HF15O2	413.974	-0.2	-	0	0	0	0.999937	0	6.30918e-05	1	0	-0.999937	412.974	96485	-233.62	8	15	0.336842	68.845	7	2.68215	4.9	4	deionized water 40g/L	0.279225	5	0.0279225	0.40473	7.24738	0.040473	OA	21.4965	KNN input	41.7375	35.037	21.971	KNN input	98.7455	53.6	0.536
253	Knight	2019	Science of the Total Environment	10.1016/j.scitotenv.2019.05.339	soil	1	PFOA	PFCA	C8HF15O2	413.974	-0.2	-	0	0	0	0.999999	0	7.94328e-07	1	0	-0.999999	412.974	96485	-233.635	8	15	0.336842	68.845	7	2.68215	4.9	5.9	CaCl2	not reported	not reported	not reported	not reported	not reported	not reported	not reported	17.9	not reported	47.2	19.3	33.5	not reported	100	1.6	0.016
254	Knight	2019	Science of the Total Environment	10.1016/j.scitotenv.2019.05.339	soil	2	PFOA	PFCA	C8HF15O2	413.974	-0.2	-	0	0	0	1	0	1e-07	1	0	-1	412.974	96485	-233.635	8	15	0.336842	68.845	7	2.68215	4.9	6.8	CaCl2	not reported	not reported	not reported	not reported	not reported	not reported	not reported	14.9	not reported	27.4	12.4	60.2	not reported	100	0.3	0.003
255	Knight	2019	Science of the Total Environment	10.1016/j.scitotenv.2019.05.339	soil	3	PFOA	PFCA	C8HF15O2	413.974	-0.2	-	0	0	0	1	0	1.58489e-07	1	0	-1	412.974	96485	-233.635	8	15	0.336842	68.845	7	2.68215	4.9	6.6	CaCl2	not reported	not reported	not reported	not reported	not reported	not reported	not reported	16.5	not reported	29.4	13.9	56.7	not reported	100	0.2	0.002
256	Knight	2019	Science of the Total Environment	10.1016/j.scitotenv.2019.05.339	soil	4	PFOA	PFCA	C8HF15O2	413.974	-0.2	-	0	0	0	0.999999	0	9.99999e-07	1	0	-0.999999	412.974	96485	-233.635	8	15	0.336842	68.845	7	2.68215	4.9	5.8	CaCl2	not reported	not reported	not reported	not reported	not reported	not reported	not reported	9	not reported	44.4	12.3	43.3	not reported	100	0.1	0.001
257	Knight	2019	Science of the Total Environment	10.1016/j.scitotenv.2019.05.339	soil	5	PFOA	PFCA	C8HF15O2	413.974	-0.2	-	0	0	0	0.999998	0	1.99526e-06	1	0	-0.999998	412.974	96485	-233.634	8	15	0.336842	68.845	7	2.68215	4.9	5.5	CaCl2	not reported	not reported	not reported	not reported	not reported	not reported	not reported	8	not reported	51.4	10.2	38.4	not reported	100	0.1	0.001
258	Knight	2019	Science of the Total Environment	10.1016/j.scitotenv.2019.05.339	soil	6	PFOA	PFCA	C8HF15O2	413.974	-0.2	-	0	0	0	1	0	7.94328e-08	1	0	-1	412.974	96485	-233.635	8	15	0.336842	68.845	7	2.68215	4.9	6.9	CaCl2	not reported	not reported	not reported	not reported	not reported	not reported	not reported	19.7	not reported	41.6	7.8	50.6	not reported	100	0.1	0.001
259	Knight	2019	Science of the Total Environment	10.1016/j.scitotenv.2019.05.339	soil	7	PFOA	PFCA	C8HF15O2	413.974	-0.2	-	0	0	0	1	0	1.99526e-08	1	0	-1	412.974	96485	-233.635	8	15	0.336842	68.845	7	2.68215	4.9	7.5	CaCl2	not reported	not reported	not reported	not reported	not reported	not reported	not reported	29.1	not reported	46.5	6	47.5	not reported	100	0.6	0.006
260	Knight	2019	Science of the Total Environment	10.1016/j.scitotenv.2019.05.339	soil	8	PFOA	PFCA	C8HF15O2	413.974	-0.2	-	0	0	0	1	0	3.16228e-07	1	0	-1	412.974	96485	-233.635	8	15	0.336842	68.845	7	2.68215	4.9	6.3	CaCl2	not reported	not reported	not reported	not reported	not reported	not reported	not reported	13.6	not reported	43.8	36.1	20.1	not reported	100	1.3	0.013
261	Knight	2019	Science of the Total Environment	10.1016/j.scitotenv.2019.05.339	soil	9	PFOA	PFCA	C8HF15O2	413.974	-0.2	-	0	0	0	1	0	2.51189e-08	1	0	-1	412.974	96485	-233.635	8	15	0.336842	68.845	7	2.68215	4.9	7.4	CaCl2	not reported	not reported	not reported	not reported	not reported	not reported	not reported	27.2	not reported	30.8	32.3	36.9	not reported	100	0.2	0.002
262	Knight	2019	Science of the Total Environment	10.1016/j.scitotenv.2019.05.339	soil	10	PFOA	PFCA	C8HF15O2	413.974	-0.2	-	0	0	0	1	0	3.16228e-08	1	0	-1	412.974	96485	-233.635	8	15	0.336842	68.845	7	2.68215	4.9	7.3	CaCl2	not reported	not reported	not reported	not reported	not reported	not reported	not reported	17.4	not reported	48.9	16	35.1	not reported	100	0.8	0.008
263	Knight	2019	Science of the Total Environment	10.1016/j.scitotenv.2019.05.339	soil	11	PFOA	PFCA	C8HF15O2	413.974	-0.2	-	0	0	0	1	0	2.51189e-08	1	0	-1	412.974	96485	-233.635	8	15	0.336842	68.845	7	2.68215	4.9	7.4	CaCl2	not reported	not reported	not reported	not reported	not reported	not reported	not reported	13.5	not reported	35.5	16.6	47.9	not reported	100	0.1	0.001
264	Knight	2019	Science of the Total Environment	10.1016/j.scitotenv.2019.05.339	soil	12	PFOA	PFCA	C8HF15O2	413.974	-0.2	-	0	0	0	0.999999	0	6.30957e-07	1	0	-0.999999	412.974	96485	-233.635	8	15	0.336842	68.845	7	2.68215	4.9	6	CaCl2	not reported	not reported	not reported	not reported	not reported	not reported	not reported	10.3	not reported	50.5	20.9	28.6	not reported	100	0.4	0.004
265	Knight	2019	Science of the Total Environment	10.1016/j.scitotenv.2019.05.339	soil	13	PFOA	PFCA	C8HF15O2	413.974	-0.2	-	0	0	0	1	0	3.16228e-07	1	0	-1	412.974	96485	-233.635	8	15	0.336842	68.845	7	2.68215	4.9	6.3	CaCl2	not reported	not reported	not reported	not reported	not reported	not reported	not reported	16.1	not reported	52.1	19.5	28.4	not reported	100	0.1	0.001
266	Knight	2019	Science of the Total Environment	10.1016/j.scitotenv.2019.05.339	soil	14	PFOA	PFCA	C8HF15O2	413.974	-0.2	-	0	0	0	1	0	1.25893e-08	1	0	-1	412.974	96485	-233.635	8	15	0.336842	68.845	7	2.68215	4.9	7.7	CaCl2	not reported	not reported	not reported	not reported	not reported	not reported	not reported	39.5	not reported	38.5	8.9	52.6	not reported	100	0.1	0.001
267	Knight	2019	Science of the Total Environment	10.1016/j.scitotenv.2019.05.339	soil	15	PFOA	PFCA	C8HF15O2	413.974	-0.2	-	0	0	0	1	0	7.94328e-09	1	0	-1	412.974	96485	-233.635	8	15	0.336842	68.845	7	2.68215	4.9	7.9	CaCl2	not reported	not reported	not reported	not reported	not reported	not reported	not reported	28.7	not reported	36.5	9.3	54.2	not reported	100	0.1	0.001
268	Knight	2019	Science of the Total Environment	10.1016/j.scitotenv.2019.05.339	soil	16	PFOA	PFCA	C8HF15O2	413.974	-0.2	-	0	0	0	1	0	1.25893e-08	1	0	-1	412.974	96485	-233.635	8	15	0.336842	68.845	7	2.68215	4.9	7.7	CaCl2	not reported	not reported	not reported	not reported	not reported	not reported	not reported	21.8	not reported	43.2	7.5	49.3	not reported	100	0.1	0.001
269	Knight	2019	Science of the Total Environment	10.1016/j.scitotenv.2019.05.339	soil	17	PFOA	PFCA	C8HF15O2	413.974	-0.2	-	0	0	0	0.999999	0	1.25892e-06	1	0	-0.999999	412.974	96485	-233.634	8	15	0.336842	68.845	7	2.68215	4.9	5.7	CaCl2	not reported	not reported	not reported	not reported	not reported	not reported	not reported	8.7	not reported	53	8.7	38.3	not reported	100	0.2	0.002
270	Knight	2019	Science of the Total Environment	10.1016/j.scitotenv.2019.05.339	soil	18	PFOA	PFCA	C8HF15O2	413.974	-0.2	-	0	0	0	1	0	3.98107e-07	1	0	-1	412.974	96485	-233.635	8	15	0.336842	68.845	7	2.68215	4.9	6.2	CaCl2	not reported	not reported	not reported	not reported	not reported	not reported	not reported	27.4	not reported	38.7	10.3	51	not reported	100	0.1	0.001
271	Knight	2019	Science of the Total Environment	10.1016/j.scitotenv.2019.05.339	soil	19	PFOA	PFCA	C8HF15O2	413.974	-0.2	-	0	0	0	0.999999	0	6.30957e-07	1	0	-0.999999	412.974	96485	-233.635	8	15	0.336842	68.845	7	2.68215	4.9	6	CaCl2	not reported	not reported	not reported	not reported	not reported	not reported	not reported	8.4	not reported	76.2	3.8	20	not reported	100	0.5	0.005
272	Knight	2019	Science of the Total Environment	10.1016/j.scitotenv.2019.05.339	soil	20	PFOA	PFCA	C8HF15O2	413.974	-0.2	-	0	0	0	1	0	7.94328e-09	1	0	-1	412.974	96485	-233.635	8	15	0.336842	68.845	7	2.68215	4.9	7.9	CaCl2	not reported	not reported	not reported	not reported	not reported	not reported	not reported	18.5	not reported	48.2	17.7	34.1	not reported	100	0.1	0.001
273	Knight	2019	Science of the Total Environment	10.1016/j.scitotenv.2019.05.339	soil	21	PFOA	PFCA	C8HF15O2	413.974	-0.2	-	0	0	0	0.999999	0	5.01187e-07	1	0	-0.999999	412.974	96485	-233.635	8	15	0.336842	68.845	7	2.68215	4.9	6.1	CaCl2	not reported	not reported	not reported	not reported	not reported	not reported	not reported	12.3	not reported	53.2	6.8	40	not reported	100	0.14	0.0014
274	Knight	2019	Science of the Total Environment	10.1016/j.scitotenv.2019.05.339	soil	22	PFOA	PFCA	C8HF15O2	413.974	-0.2	-	0	0	0	0.999997	0	3.16227e-06	1	0	-0.999997	412.974	96485	-233.634	8	15	0.336842	68.845	7	2.68215	4.9	5.3	CaCl2	not reported	not reported	not reported	not reported	not reported	not reported	not reported	4.8	not reported	56.9	21.5	21.6	not reported	100	1.1	0.011
275	Knight	2019	Science of the Total Environment	10.1016/j.scitotenv.2019.05.339	soil	23	PFOA	PFCA	C8HF15O2	413.974	-0.2	-	0	0	0	1	0	3.98107e-08	1	0	-1	412.974	96485	-233.635	8	15	0.336842	68.845	7	2.68215	4.9	7.2	CaCl2	not reported	not reported	not reported	not reported	not reported	not reported	not reported	18.2	not reported	33.2	1.9	64.9	not reported	100	0.2	0.002
276	Knight	2019	Science of the Total Environment	10.1016/j.scitotenv.2019.05.339	soil	24	PFOA	PFCA	C8HF15O2	413.974	-0.2	-	0	0	0	1	0	1.99526e-08	1	0	-1	412.974	96485	-233.635	8	15	0.336842	68.845	7	2.68215	4.9	7.5	CaCl2	not reported	not reported	not reported	not reported	not reported	not reported	not reported	13.3	not reported	54	18.3	27.7	not reported	100	0.2	0.002
277	Knight	2019	Science of the Total Environment	10.1016/j.scitotenv.2019.05.339	soil	25	PFOA	PFCA	C8HF15O2	413.974	-0.2	-	0	0	0	1	0	1.58489e-08	1	0	-1	412.974	96485	-233.635	8	15	0.336842	68.845	7	2.68215	4.9	7.6	CaCl2	not reported	not reported	not reported	not reported	not reported	not reported	not reported	16.4	not reported	54.8	25.2	20	not reported	100	0.1	0.001
278	Knight	2019	Science of the Total Environment	10.1016/j.scitotenv.2019.05.339	soil	26	PFOA	PFCA	C8HF15O2	413.974	-0.2	-	0	0	0	0.999996	0	3.98106e-06	1	0	-0.999996	412.974	96485	-233.634	8	15	0.336842	68.845	7	2.68215	4.9	5.2	CaCl2	not reported	not reported	not reported	not reported	not reported	not reported	not reported	7.6	not reported	69.1	22.3	8.6	not reported	100	1.1	0.011
279	Knight	2019	Science of the Total Environment	10.1016/j.scitotenv.2019.05.339	soil	27	PFOA	PFCA	C8HF15O2	413.974	-0.2	-	0	0	0	0.999992	0	7.94322e-06	1	0	-0.999992	412.974	96485	-233.633	8	15	0.336842	68.845	7	2.68215	4.9	4.9	CaCl2	not reported	not reported	not reported	not reported	not reported	not reported	not reported	2.9	not reported	65.2	23	11.8	not reported	100	0.1	0.001
280	Knight	2019	Science of the Total Environment	10.1016/j.scitotenv.2019.05.339	soil	28	PFOA	PFCA	C8HF15O2	413.974	-0.2	-	0	0	0	0.999997	0	2.51188e-06	1	0	-0.999997	412.974	96485	-233.634	8	15	0.336842	68.845	7	2.68215	4.9	5.4	CaCl2	not reported	not reported	not reported	not reported	not reported	not reported	not reported	8.8	not reported	65.7	12.4	21.9	not reported	100	0.1	0.001
281	Knight	2019	Science of the Total Environment	10.1016/j.scitotenv.2019.05.339	soil	29	PFOA	PFCA	C8HF15O2	413.974	-0.2	-	0	0	0	0.999992	0	7.94322e-06	1	0	-0.999992	412.974	96485	-233.633	8	15	0.336842	68.845	7	2.68215	4.9	4.9	CaCl2	not reported	not reported	not reported	not reported	not reported	not reported	not reported	5.6	not reported	73.5	9.9	16.6	not reported	100	0.1	0.001
282	Knight	2019	Science of the Total Environment	10.1016/j.scitotenv.2019.05.339	soil	30	PFOA	PFCA	C8HF15O2	413.974	-0.2	-	0	0	0	1	0	5.01187e-08	1	0	-1	412.974	96485	-233.635	8	15	0.336842	68.845	7	2.68215	4.9	7.1	CaCl2	not reported	not reported	not reported	not reported	not reported	not reported	not reported	26.1	not reported	30.3	19.1	50.6	not reported	100	0.5	0.005
283	Knight	2019	Science of the Total Environment	10.1016/j.scitotenv.2019.05.339	soil	31	PFOA	PFCA	C8HF15O2	413.974	-0.2	-	0	0	0	0.999996	0	3.98106e-06	1	0	-0.999996	412.974	96485	-233.634	8	15	0.336842	68.845	7	2.68215	4.9	5.2	CaCl2	not reported	not reported	not reported	not reported	not reported	not reported	not reported	19	not reported	44.5	12	43.5	not reported	100	1.1	0.011
284	Knight	2019	Science of the Total Environment	10.1016/j.scitotenv.2019.05.339	soil	32	PFOA	PFCA	C8HF15O2	413.974	-0.2	-	0	0	0	0.999999	0	5.01187e-07	1	0	-0.999999	412.974	96485	-233.635	8	15	0.336842	68.845	7	2.68215	4.9	6.1	CaCl2	not reported	not reported	not reported	not reported	not reported	not reported	not reported	23.4	not reported	38.5	11.2	50.3	not reported	100	0.2	0.002
285	Knight	2019	Science of the Total Environment	10.1016/j.scitotenv.2019.05.339	soil	33	PFOA	PFCA	C8HF15O2	413.974	-0.2	-	0	0	0	1	0	3.98107e-08	1	0	-1	412.974	96485	-233.635	8	15	0.336842	68.845	7	2.68215	4.9	7.2	CaCl2	not reported	not reported	not reported	not reported	not reported	not reported	not reported	19.7	not reported	42	14.4	43.6	not reported	100	0.1	0.001
286	Knight	2019	Science of the Total Environment	10.1016/j.scitotenv.2019.05.339	soil	34	PFOA	PFCA	C8HF15O2	413.974	-0.2	-	0	0	0	1	0	6.30957e-08	1	0	-1	412.974	96485	-233.635	8	15	0.336842	68.845	7	2.68215	4.9	7	CaCl2	not reported	not reported	not reported	not reported	not reported	not reported	not reported	21.6	not reported	70	11	19	not reported	100	3.5	0.035
287	Knight	2019	Science of the Total Environment	10.1016/j.scitotenv.2019.05.339	soil	35	PFOA	PFCA	C8HF15O2	413.974	-0.2	-	0	0	0	1	0	1.99526e-08	1	0	-1	412.974	96485	-233.635	8	15	0.336842	68.845	7	2.68215	4.9	7.5	CaCl2	not reported	not reported	not reported	not reported	not reported	not reported	not reported	7.7	not reported	81	5	14	not reported	100	0.8	0.008
288	Knight	2019	Science of the Total Environment	10.1016/j.scitotenv.2019.05.339	soil	36	PFOA	PFCA	C8HF15O2	413.974	-0.2	-	0	0	0	1	0	1e-08	1	0	-1	412.974	96485	-233.635	8	15	0.336842	68.845	7	2.68215	4.9	7.8	CaCl2	not reported	not reported	not reported	not reported	not reported	not reported	not reported	5.3	not reported	84	4	12	not reported	100	0.3	0.003
289	Knight	2019	Science of the Total Environment	10.1016/j.scitotenv.2019.05.339	soil	37	PFOA	PFCA	C8HF15O2	413.974	-0.2	-	0	0	0	1	0	1.58489e-08	1	0	-1	412.974	96485	-233.635	8	15	0.336842	68.845	7	2.68215	4.9	7.6	CaCl2	not reported	not reported	not reported	not reported	not reported	not reported	not reported	1.6	not reported	95	1	4	not reported	100	0.1	0.001
290	Knight	2019	Science of the Total Environment	10.1016/j.scitotenv.2019.05.339	soil	38	PFOA	PFCA	C8HF15O2	413.974	-0.2	-	0	0	0	1	0	1.25893e-08	1	0	-1	412.974	96485	-233.635	8	15	0.336842	68.845	7	2.68215	4.9	7.7	CaCl2	not reported	not reported	not reported	not reported	not reported	not reported	not reported	9.2	not reported	78	2	20	not reported	100	0.1	0.001
291	Knight	2019	Science of the Total Environment	10.1016/j.scitotenv.2019.05.339	soil	39	PFOA	PFCA	C8HF15O2	413.974	-0.2	-	0	0	0	1	0	7.94328e-08	1	0	-1	412.974	96485	-233.635	8	15	0.336842	68.845	7	2.68215	4.9	6.9	CaCl2	not reported	not reported	not reported	not reported	not reported	not reported	not reported	2.3	not reported	93	2	5	not reported	100	0.3	0.003
292	Knight	2019	Science of the Total Environment	10.1016/j.scitotenv.2019.05.339	soil	40	PFOA	PFCA	C8HF15O2	413.974	-0.2	-	0	0	0	1	0	2.51189e-08	1	0	-1	412.974	96485	-233.635	8	15	0.336842	68.845	7	2.68215	4.9	7.4	CaCl2	not reported	not reported	not reported	not reported	not reported	not reported	not reported	6	not reported	87	1	12	not reported	100	0.1	0.001
293	Knight	2019	Science of the Total Environment	10.1016/j.scitotenv.2019.05.339	soil	41	PFOA	PFCA	C8HF15O2	413.974	-0.2	-	0	0	0	1	0	6.30957e-08	1	0	-1	412.974	96485	-233.635	8	15	0.336842	68.845	7	2.68215	4.9	7	CaCl2	not reported	not reported	not reported	not reported	not reported	not reported	not reported	29.3	not reported	62	8.9	29.1	not reported	100	1.7	0.017
294	Knight	2019	Science of the Total Environment	10.1016/j.scitotenv.2019.05.339	soil	42	PFOA	PFCA	C8HF15O2	413.974	-0.2	-	0	0	0	1	0	5.01187e-09	1	0	-1	412.974	96485	-233.635	8	15	0.336842	68.845	7	2.68215	4.9	8.1	CaCl2	not reported	not reported	not reported	not reported	not reported	not reported	not reported	27.4	not reported	60.3	9.1	30.6	not reported	100	0.1	0.001
295	Knight	2019	Science of the Total Environment	10.1016/j.scitotenv.2019.05.339	soil	43	PFOA	PFCA	C8HF15O2	413.974	-0.2	-	0	0	0	1	0	1.58489e-08	1	0	-1	412.974	96485	-233.635	8	15	0.336842	68.845	7	2.68215	4.9	7.6	CaCl2	not reported	not reported	not reported	not reported	not reported	not reported	not reported	22.1	not reported	49.2	12.4	38.4	not reported	100	1	0.01
296	Knight	2019	Science of the Total Environment	10.1016/j.scitotenv.2019.05.339	soil	44	PFOA	PFCA	C8HF15O2	413.974	-0.2	-	0	0	0	1	0	1.58489e-09	1	0	-1	412.974	96485	-233.635	8	15	0.336842	68.845	7	2.68215	4.9	8.6	CaCl2	not reported	not reported	not reported	not reported	not reported	not reported	not reported	23.5	not reported	36.7	7.5	55.8	not reported	100	0.2	0.002
297	Knight	2019	Science of the Total Environment	10.1016/j.scitotenv.2019.05.339	soil	45	PFOA	PFCA	C8HF15O2	413.974	-0.2	-	0	0	0	1	0	1.58489e-09	1	0	-1	412.974	96485	-233.635	8	15	0.336842	68.845	7	2.68215	4.9	8.6	CaCl2	not reported	not reported	not reported	not reported	not reported	not reported	not reported	13.7	not reported	39.8	4.8	55.4	not reported	100	0.2	0.002
298	Knight	2019	Science of the Total Environment	10.1016/j.scitotenv.2019.05.339	soil	46	PFOA	PFCA	C8HF15O2	413.974	-0.2	-	0	0	0	1	0	1.25893e-07	1	0	-1	412.974	96485	-233.635	8	15	0.336842	68.845	7	2.68215	4.9	6.7	CaCl2	not reported	not reported	not reported	not reported	not reported	not reported	not reported	9.1	not reported	90.1	0.4	9.5	not reported	100	0.9	0.009
299	Knight	2019	Science of the Total Environment	10.1016/j.scitotenv.2019.05.339	soil	47	PFOA	PFCA	C8HF15O2	413.974	-0.2	-	0	0	0	1	0	1.58489e-08	1	0	-1	412.974	96485	-233.635	8	15	0.336842	68.845	7	2.68215	4.9	7.6	CaCl2	not reported	not reported	not reported	not reported	not reported	not reported	not reported	19.9	not reported	67.1	5.3	27.6	not reported	100	0.5	0.005
300	Knight	2019	Science of the Total Environment	10.1016/j.scitotenv.2019.05.339	soil	48	PFOA	PFCA	C8HF15O2	413.974	-0.2	-	0	0	0	1	0	3.16228e-08	1	0	-1	412.974	96485	-233.635	8	15	0.336842	68.845	7	2.68215	4.9	7.3	CaCl2	not reported	not reported	not reported	not reported	not reported	not reported	not reported	43.4	not reported	62.5	12.1	25.4	not reported	100	1.7	0.017
301	Knight	2019	Science of the Total Environment	10.1016/j.scitotenv.2019.05.339	soil	49	PFOA	PFCA	C8HF15O2	413.974	-0.2	-	0	0	0	1	0	5.01187e-09	1	0	-1	412.974	96485	-233.635	8	15	0.336842	68.845	7	2.68215	4.9	8.1	CaCl2	not reported	not reported	not reported	not reported	not reported	not reported	not reported	34.2	not reported	22.6	8.1	69.3	not reported	100	0.2	0.002
302	Knight	2019	Science of the Total Environment	10.1016/j.scitotenv.2019.05.339	soil	50	PFOA	PFCA	C8HF15O2	413.974	-0.2	-	0	0	0	1	0	1.99526e-08	1	0	-1	412.974	96485	-233.635	8	15	0.336842	68.845	7	2.68215	4.9	7.5	CaCl2	not reported	not reported	not reported	not reported	not reported	not reported	not reported	29.6	not reported	39.8	7.7	52.5	not reported	100	0.4	0.004
303	Knight	2019	Science of the Total Environment	10.1016/j.scitotenv.2019.05.339	soil	51	PFOA	PFCA	C8HF15O2	413.974	-0.2	-	0	0	0	1	0	7.94328e-08	1	0	-1	412.974	96485	-233.635	8	15	0.336842	68.845	7	2.68215	4.9	6.9	CaCl2	not reported	not reported	not reported	not reported	not reported	not reported	not reported	5.7	not reported	76.9	1.3	21.8	not reported	100	0.6	0.006
304	Knight	2019	Science of the Total Environment	10.1016/j.scitotenv.2019.05.339	soil	52	PFOA	PFCA	C8HF15O2	413.974	-0.2	-	0	0	0	1	0	6.30957e-09	1	0	-1	412.974	96485	-233.635	8	15	0.336842	68.845	7	2.68215	4.9	8	CaCl2	not reported	not reported	not reported	not reported	not reported	not reported	not reported	19.4	not reported	38.5	12.2	49.3	not reported	100	0.2	0.002
305	Knight	2019	Science of the Total Environment	10.1016/j.scitotenv.2019.05.339	soil	53	PFOA	PFCA	C8HF15O2	413.974	-0.2	-	0	0	0	1	0	6.30957e-08	1	0	-1	412.974	96485	-233.635	8	15	0.336842	68.845	7	2.68215	4.9	7	CaCl2	not reported	not reported	not reported	not reported	not reported	not reported	not reported	33.3	not reported	44	16	40	not reported	100	3.4	0.034
306	Knight	2019	Science of the Total Environment	10.1016/j.scitotenv.2019.05.339	soil	54	PFOA	PFCA	C8HF15O2	413.974	-0.2	-	0	0	0	1	0	1.99526e-08	1	0	-1	412.974	96485	-233.635	8	15	0.336842	68.845	7	2.68215	4.9	7.5	CaCl2	not reported	not reported	not reported	not reported	not reported	not reported	not reported	17.4	not reported	42	21	37	not reported	100	1	0.01
307	Knight	2019	Science of the Total Environment	10.1016/j.scitotenv.2019.05.339	soil	55	PFOA	PFCA	C8HF15O2	413.974	-0.2	-	0	0	0	1	0	1.99526e-08	1	0	-1	412.974	96485	-233.635	8	15	0.336842	68.845	7	2.68215	4.9	7.5	CaCl2	not reported	not reported	not reported	not reported	not reported	not reported	not reported	33.8	not reported	34	16	50	not reported	100	0.6	0.006
308	Knight	2019	Science of the Total Environment	10.1016/j.scitotenv.2019.05.339	soil	56	PFOA	PFCA	C8HF15O2	413.974	-0.2	-	0	0	0	1	0	6.30957e-09	1	0	-1	412.974	96485	-233.635	8	15	0.336842	68.845	7	2.68215	4.9	8	CaCl2	not reported	not reported	not reported	not reported	not reported	not reported	not reported	27.1	not reported	25	20	55	not reported	100	0.3	0.003
309	Knight	2019	Science of the Total Environment	10.1016/j.scitotenv.2019.05.339	soil	57	PFOA	PFCA	C8HF15O2	413.974	-0.2	-	0	0	0	1	0	1.58489e-08	1	0	-1	412.974	96485	-233.635	8	15	0.336842	68.845	7	2.68215	4.9	7.6	CaCl2	not reported	not reported	not reported	not reported	not reported	not reported	not reported	24.1	not reported	46	14	40	not reported	100	0.7	0.007
310	Knight	2019	Science of the Total Environment	10.1016/j.scitotenv.2019.05.339	soil	58	PFOA	PFCA	C8HF15O2	413.974	-0.2	-	0	0	0	1	0	1.25893e-08	1	0	-1	412.974	96485	-233.635	8	15	0.336842	68.845	7	2.68215	4.9	7.7	CaCl2	not reported	not reported	not reported	not reported	not reported	not reported	not reported	14.2	not reported	29.8888	44.7281	26.7418	KNN input	101.359	0.4	0.004
311	Knight	2019	Science of the Total Environment	10.1016/j.scitotenv.2019.05.339	soil	59	PFOA	PFCA	C8HF15O2	413.974	-0.2	-	0	0	0	1	0	1.25893e-08	1	0	-1	412.974	96485	-233.635	8	15	0.336842	68.845	7	2.68215	4.9	7.7	CaCl2	not reported	not reported	not reported	not reported	not reported	not reported	not reported	21	not reported	45.6	11.5	42.9	not reported	100	0.5	0.005
312	Knight	2019	Science of the Total Environment	10.1016/j.scitotenv.2019.05.339	soil	60	PFOA	PFCA	C8HF15O2	413.974	-0.2	-	0	0	0	1	0	3.98107e-09	1	0	-1	412.974	96485	-233.635	8	15	0.336842	68.845	7	2.68215	4.9	8.2	CaCl2	not reported	not reported	not reported	not reported	not reported	not reported	not reported	26.8	not reported	45.6	6.1	48.3	not reported	100	0.1	0.001
313	Knight	2019	Science of the Total Environment	10.1016/j.scitotenv.2019.05.339	soil	61	PFOA	PFCA	C8HF15O2	413.974	-0.2	-	0	0	0	1	0	3.98107e-09	1	0	-1	412.974	96485	-233.635	8	15	0.336842	68.845	7	2.68215	4.9	8.2	CaCl2	not reported	not reported	not reported	not reported	not reported	not reported	not reported	27.3	not reported	39	11	50	not reported	100	0.1	0.001
314	Knight	2019	Science of the Total Environment	10.1016/j.scitotenv.2019.05.339	soil	62	PFOA	PFCA	C8HF15O2	413.974	-0.2	-	0	0	0	1	0	1e-07	1	0	-1	412.974	96485	-233.635	8	15	0.336842	68.845	7	2.68215	4.9	6.8	CaCl2	not reported	not reported	not reported	not reported	not reported	not reported	not reported	18.7	not reported	58	9	33	not reported	100	1.5	0.015
315	Knight	2019	Science of the Total Environment	10.1016/j.scitotenv.2019.05.339	soil	63	PFOA	PFCA	C8HF15O2	413.974	-0.2	-	0	0	0	1	0	1.99526e-08	1	0	-1	412.974	96485	-233.635	8	15	0.336842	68.845	7	2.68215	4.9	7.5	CaCl2	not reported	not reported	not reported	not reported	not reported	not reported	not reported	25.3	not reported	48	12	40	not reported	100	0.6	0.006
316	Knight	2019	Science of the Total Environment	10.1016/j.scitotenv.2019.05.339	soil	64	PFOA	PFCA	C8HF15O2	413.974	-0.2	-	0	0	0	1	0	3.98107e-08	1	0	-1	412.974	96485	-233.635	8	15	0.336842	68.845	7	2.68215	4.9	7.2	CaCl2	not reported	not reported	not reported	not reported	not reported	not reported	not reported	18	not reported	83	2	15	not reported	100	0.9	0.009
317	Knight	2019	Science of the Total Environment	10.1016/j.scitotenv.2019.05.339	soil	65	PFOA	PFCA	C8HF15O2	413.974	-0.2	-	0	0	0	1	0	5.01187e-09	1	0	-1	412.974	96485	-233.635	8	15	0.336842	68.845	7	2.68215	4.9	8.1	CaCl2	not reported	not reported	not reported	not reported	not reported	not reported	not reported	15.9	not reported	76	5	19	not reported	100	0.2	0.002
318	Knight	2019	Science of the Total Environment	10.1016/j.scitotenv.2019.05.339	soil	66	PFOA	PFCA	C8HF15O2	413.974	-0.2	-	0	0	0	1	0	1.25893e-07	1	0	-1	412.974	96485	-233.635	8	15	0.336842	68.845	7	2.68215	4.9	6.7	CaCl2	not reported	not reported	not reported	not reported	not reported	not reported	not reported	4.4	not reported	89	1	10	not reported	100	0.4	0.004
319	Knight	2019	Science of the Total Environment	10.1016/j.scitotenv.2019.05.339	soil	67	PFOA	PFCA	C8HF15O2	413.974	-0.2	-	0	0	0	1	0	7.94328e-09	1	0	-1	412.974	96485	-233.635	8	15	0.336842	68.845	7	2.68215	4.9	7.9	CaCl2	not reported	not reported	not reported	not reported	not reported	not reported	not reported	20.1	not reported	12	27	61	not reported	100	0.2	0.002
320	Knight	2019	Science of the Total Environment	10.1016/j.scitotenv.2019.05.339	soil	68	PFOA	PFCA	C8HF15O2	413.974	-0.2	-	0	0	0	1	0	6.30957e-09	1	0	-1	412.974	96485	-233.635	8	15	0.336842	68.845	7	2.68215	4.9	8	CaCl2	not reported	not reported	not reported	not reported	not reported	not reported	not reported	18.5	not reported	15	35	50	not reported	100	0.2	0.002
321	Knight	2019	Science of the Total Environment	10.1016/j.scitotenv.2019.05.339	soil	69	PFOA	PFCA	C8HF15O2	413.974	-0.2	-	0	0	0	1	0	1.99526e-08	1	0	-1	412.974	96485	-233.635	8	15	0.336842	68.845	7	2.68215	4.9	7.5	CaCl2	not reported	not reported	not reported	not reported	not reported	not reported	not reported	41.4	not reported	16.9	17.5	65.6	not reported	100	0.7	0.007
322	Knight	2019	Science of the Total Environment	10.1016/j.scitotenv.2019.05.339	soil	70	PFOA	PFCA	C8HF15O2	413.974	-0.2	-	0	0	0	1	0	1e-08	1	0	-1	412.974	96485	-233.635	8	15	0.336842	68.845	7	2.68215	4.9	7.8	CaCl2	not reported	not reported	not reported	not reported	not reported	not reported	not reported	39.6	not reported	13.3	18.8	67.9	not reported	100	0.4	0.004
323	Knight	2019	Science of the Total Environment	10.1016/j.scitotenv.2019.05.339	soil	71	PFOA	PFCA	C8HF15O2	413.974	-0.2	-	0	0	0	1	0	1.25893e-07	1	0	-1	412.974	96485	-233.635	8	15	0.336842	68.845	7	2.68215	4.9	6.7	CaCl2	not reported	not reported	not reported	not reported	not reported	not reported	not reported	7.1	not reported	48.9	26.9	24.2	not reported	100	0.3	0.003
324	Knight	2019	Science of the Total Environment	10.1016/j.scitotenv.2019.05.339	soil	72	PFOA	PFCA	C8HF15O2	413.974	-0.2	-	0	0	0	1	0	3.16228e-08	1	0	-1	412.974	96485	-233.635	8	15	0.336842	68.845	7	2.68215	4.9	7.3	CaCl2	not reported	not reported	not reported	not reported	not reported	not reported	not reported	35.3	not reported	43.1	6.5	50.4	not reported	100	0.6	0.006
325	Knight	2019	Science of the Total Environment	10.1016/j.scitotenv.2019.05.339	soil	73	PFOA	PFCA	C8HF15O2	413.974	-0.2	-	0	0	0	1	0	1.99526e-08	1	0	-1	412.974	96485	-233.635	8	15	0.336842	68.845	7	2.68215	4.9	7.5	CaCl2	not reported	not reported	not reported	not reported	not reported	not reported	not reported	22.9	not reported	49	10	41	not reported	100	0.4	0.004
326	Knight	2019	Science of the Total Environment	10.1016/j.scitotenv.2019.05.339	soil	74	PFOA	PFCA	C8HF15O2	413.974	-0.2	-	0	0	0	1	0	3.98107e-08	1	0	-1	412.974	96485	-233.635	8	15	0.336842	68.845	7	2.68215	4.9	7.2	CaCl2	not reported	not reported	not reported	not reported	not reported	not reported	not reported	37.1	not reported	50	10	40	not reported	100	1.3	0.013
327	Knight	2019	Science of the Total Environment	10.1016/j.scitotenv.2019.05.339	soil	75	PFOA	PFCA	C8HF15O2	413.974	-0.2	-	0	0	0	0.999999	0	7.94328e-07	1	0	-0.999999	412.974	96485	-233.635	8	15	0.336842	68.845	7	2.68215	4.9	5.9	CaCl2	not reported	not reported	not reported	not reported	not reported	not reported	not reported	17.1	not reported	68	8	24	not reported	100	0.9	0.009
328	Knight	2019	Science of the Total Environment	10.1016/j.scitotenv.2019.05.339	soil	76	PFOA	PFCA	C8HF15O2	413.974	-0.2	-	0	0	0	1	0	1.99526e-08	1	0	-1	412.974	96485	-233.635	8	15	0.336842	68.845	7	2.68215	4.9	7.5	CaCl2	not reported	not reported	not reported	not reported	not reported	not reported	not reported	29.3	not reported	46	13	41	not reported	100	0.2	0.002
329	Knight	2019	Science of the Total Environment	10.1016/j.scitotenv.2019.05.339	soil	77	PFOA	PFCA	C8HF15O2	413.974	-0.2	-	0	0	0	1	0	1.99526e-07	1	0	-1	412.974	96485	-233.635	8	15	0.336842	68.845	7	2.68215	4.9	6.5	CaCl2	not reported	not reported	not reported	not reported	not reported	not reported	not reported	30.4	not reported	55	7	38	not reported	100	0.5	0.005
330	Knight	2019	Science of the Total Environment	10.1016/j.scitotenv.2019.05.339	soil	78	PFOA	PFCA	C8HF15O2	413.974	-0.2	-	0	0	0	1	0	1.58489e-07	1	0	-1	412.974	96485	-233.635	8	15	0.336842	68.845	7	2.68215	4.9	6.6	CaCl2	not reported	not reported	not reported	not reported	not reported	not reported	not reported	45.7	not reported	27	14	59	not reported	100	1.1	0.011
331	Knight	2019	Science of the Total Environment	10.1016/j.scitotenv.2019.05.339	soil	79	PFOA	PFCA	C8HF15O2	413.974	-0.2	-	0	0	0	1	0	2.51189e-08	1	0	-1	412.974	96485	-233.635	8	15	0.336842	68.845	7	2.68215	4.9	7.4	CaCl2	not reported	not reported	not reported	not reported	not reported	not reported	not reported	44.4	not reported	22	14	64	not reported	100	0.4	0.004
332	Knight	2019	Science of the Total Environment	10.1016/j.scitotenv.2019.05.339	soil	80	PFOA	PFCA	C8HF15O2	413.974	-0.2	-	0	0	0	1	0	5.01187e-09	1	0	-1	412.974	96485	-233.635	8	15	0.336842	68.845	7	2.68215	4.9	8.1	CaCl2	not reported	not reported	not reported	not reported	not reported	not reported	not reported	36.5	not reported	33	7	60	not reported	100	0.2	0.002
333	Knight	2019	Science of the Total Environment	10.1016/j.scitotenv.2019.05.339	soil	81	PFOA	PFCA	C8HF15O2	413.974	-0.2	-	0	0	0	1	0	1.25893e-08	1	0	-1	412.974	96485	-233.635	8	15	0.336842	68.845	7	2.68215	4.9	7.7	CaCl2	not reported	not reported	not reported	not reported	not reported	not reported	not reported	18.3	not reported	61	6	33	not reported	100	0.4	0.004
334	Knight	2019	Science of the Total Environment	10.1016/j.scitotenv.2019.05.339	soil	82	PFOA	PFCA	C8HF15O2	413.974	-0.2	-	0	0	0	1	0	6.30957e-09	1	0	-1	412.974	96485	-233.635	8	15	0.336842	68.845	7	2.68215	4.9	8	CaCl2	not reported	not reported	not reported	not reported	not reported	not reported	not reported	16.1	not reported	61	6	33	not reported	100	0.2	0.002
335	Knight	2019	Science of the Total Environment	10.1016/j.scitotenv.2019.05.339	soil	83	PFOA	PFCA	C8HF15O2	413.974	-0.2	-	0	0	0	1	0	1e-07	1	0	-1	412.974	96485	-233.635	8	15	0.336842	68.845	7	2.68215	4.9	6.8	CaCl2	not reported	not reported	not reported	not reported	not reported	not reported	not reported	16.2	not reported	50	30	20	not reported	100	1.6	0.016
336	Knight	2019	Science of the Total Environment	10.1016/j.scitotenv.2019.05.339	soil	84	PFOA	PFCA	C8HF15O2	413.974	-0.2	-	0	0	0	1	0	1e-08	1	0	-1	412.974	96485	-233.635	8	15	0.336842	68.845	7	2.68215	4.9	7.8	CaCl2	not reported	not reported	not reported	not reported	not reported	not reported	not reported	4.8	not reported	46	37	17	not reported	100	0.3	0.003
337	Knight	2019	Science of the Total Environment	10.1016/j.scitotenv.2019.05.339	soil	85	PFOA	PFCA	C8HF15O2	413.974	-0.2	-	0	0	0	1	0	1e-08	1	0	-1	412.974	96485	-233.635	8	15	0.336842	68.845	7	2.68215	4.9	7.8	CaCl2	not reported	not reported	not reported	not reported	not reported	not reported	not reported	42.4	not reported	48	10	42	not reported	100	0.2	0.002
338	Knight	2019	Science of the Total Environment	10.1016/j.scitotenv.2019.05.339	soil	86	PFOA	PFCA	C8HF15O2	413.974	-0.2	-	0	0	0	1	0	3.98107e-09	1	0	-1	412.974	96485	-233.635	8	15	0.336842	68.845	7	2.68215	4.9	8.2	CaCl2	not reported	not reported	not reported	not reported	not reported	not reported	not reported	26.1	not reported	48	7	45	not reported	100	0.1	0.001
339	Knight	2019	Science of the Total Environment	10.1016/j.scitotenv.2019.05.339	soil	87	PFOA	PFCA	C8HF15O2	413.974	-0.2	-	0	0	0	1	0	7.94328e-09	1	0	-1	412.974	96485	-233.635	8	15	0.336842	68.845	7	2.68215	4.9	7.9	CaCl2	not reported	not reported	not reported	not reported	not reported	not reported	not reported	10.4	not reported	60.5	18.3	21.2	not reported	100	0.1	0.001
340	Knight	2019	Science of the Total Environment	10.1016/j.scitotenv.2019.05.339	soil	88	PFOA	PFCA	C8HF15O2	413.974	-0.2	-	0	0	0	1	0	1.58489e-08	1	0	-1	412.974	96485	-233.635	8	15	0.336842	68.845	7	2.68215	4.9	7.6	CaCl2	not reported	not reported	not reported	not reported	not reported	not reported	not reported	9.7	not reported	80.5	4.8	14.7	not reported	100	0.2	0.002
341	Knight	2019	Science of the Total Environment	10.1016/j.scitotenv.2019.05.339	soil	89	PFOA	PFCA	C8HF15O2	413.974	-0.2	-	0	0	0	1	0	1.58489e-08	1	0	-1	412.974	96485	-233.635	8	15	0.336842	68.845	7	2.68215	4.9	7.6	CaCl2	not reported	not reported	not reported	not reported	not reported	not reported	not reported	13.1	not reported	67.6	6.8	25.6	not reported	100	0.2	0.002
342	Knight	2019	Science of the Total Environment	10.1016/j.scitotenv.2019.05.339	soil	90	PFOA	PFCA	C8HF15O2	413.974	-0.2	-	0	0	0	1	0	1.25893e-08	1	0	-1	412.974	96485	-233.635	8	15	0.336842	68.845	7	2.68215	4.9	7.7	CaCl2	not reported	not reported	not reported	not reported	not reported	not reported	not reported	13.1	not reported	53.9	16.4	29.7	not reported	100	0.1	0.001
343	Knight	2019	Science of the Total Environment	10.1016/j.scitotenv.2019.05.339	soil	91	PFOA	PFCA	C8HF15O2	413.974	-0.2	-	0	0	0	1	0	1.25893e-08	1	0	-1	412.974	96485	-233.635	8	15	0.336842	68.845	7	2.68215	4.9	7.7	CaCl2	not reported	not reported	not reported	not reported	not reported	not reported	not reported	13.3	not reported	43.6	26.3	30.1	not reported	100	0.6	0.006
344	Knight	2019	Science of the Total Environment	10.1016/j.scitotenv.2019.05.339	soil	92	PFOA	PFCA	C8HF15O2	413.974	-0.2	-	0	0	0	1	0	6.30957e-09	1	0	-1	412.974	96485	-233.635	8	15	0.336842	68.845	7	2.68215	4.9	8	CaCl2	not reported	not reported	not reported	not reported	not reported	not reported	not reported	7.8	not reported	48.9	32.6	18.5	not reported	100	0.2	0.002
345	Knight	2019	Science of the Total Environment	10.1016/j.scitotenv.2019.05.339	soil	93	PFOA	PFCA	C8HF15O2	413.974	-0.2	-	0	0	0	1	0	3.16228e-08	1	0	-1	412.974	96485	-233.635	8	15	0.336842	68.845	7	2.68215	4.9	7.3	CaCl2	not reported	not reported	not reported	not reported	not reported	not reported	not reported	32.9	not reported	40.8	12.6	46.6	not reported	100	0.7	0.007
346	Knight	2019	Science of the Total Environment	10.1016/j.scitotenv.2019.05.339	soil	94	PFOA	PFCA	C8HF15O2	413.974	-0.2	-	0	0	0	1	0	1e-08	1	0	-1	412.974	96485	-233.635	8	15	0.336842	68.845	7	2.68215	4.9	7.8	CaCl2	not reported	not reported	not reported	not reported	not reported	not reported	not reported	39.4	not reported	28.1	12.6	59.3	not reported	100	0.2	0.002
347	Knight	2019	Science of the Total Environment	10.1016/j.scitotenv.2019.05.339	soil	95	PFOA	PFCA	C8HF15O2	413.974	-0.2	-	0	0	0	1	0	3.98107e-08	1	0	-1	412.974	96485	-233.635	8	15	0.336842	68.845	7	2.68215	4.9	7.2	CaCl2	not reported	not reported	not reported	not reported	not reported	not reported	not reported	10.3	not reported	85.4	3.9	10.7	not reported	100	0.5	0.005
348	Knight	2019	Science of the Total Environment	10.1016/j.scitotenv.2019.05.339	soil	96	PFOA	PFCA	C8HF15O2	413.974	-0.2	-	0	0	0	1	0	1.58489e-08	1	0	-1	412.974	96485	-233.635	8	15	0.336842	68.845	7	2.68215	4.9	7.6	CaCl2	not reported	not reported	not reported	not reported	not reported	not reported	not reported	9.7	not reported	77.8	4.8	17.4	not reported	100	0.3	0.003
349	Knight	2019	Science of the Total Environment	10.1016/j.scitotenv.2019.05.339	soil	97	PFOA	PFCA	C8HF15O2	413.974	-0.2	-	0	0	0	1	0	3.16228e-08	1	0	-1	412.974	96485	-233.635	8	15	0.336842	68.845	7	2.68215	4.9	7.3	CaCl2	not reported	not reported	not reported	not reported	not reported	not reported	not reported	22.4	not reported	24.2	24.4	51.4	not reported	100	0.4	0.004
350	Knight	2019	Science of the Total Environment	10.1016/j.scitotenv.2019.05.339	soil	98	PFOA	PFCA	C8HF15O2	413.974	-0.2	-	0	0	0	1	0	3.98107e-09	1	0	-1	412.974	96485	-233.635	8	15	0.336842	68.845	7	2.68215	4.9	8.2	CaCl2	not reported	not reported	not reported	not reported	not reported	not reported	not reported	12.6	not reported	53.2	13	33.8	not reported	100	0.2	0.002
351	Knight	2019	Science of the Total Environment	10.1016/j.scitotenv.2019.05.339	soil	99	PFOA	PFCA	C8HF15O2	413.974	-0.2	-	0	0	0	1	0	3.16228e-08	1	0	-1	412.974	96485	-233.635	8	15	0.336842	68.845	7	2.68215	4.9	7.3	CaCl2	not reported	not reported	not reported	not reported	not reported	not reported	not reported	24.2	not reported	24.6	10.2	65.2	not reported	100	0.7	0.007
352	Knight	2019	Science of the Total Environment	10.1016/j.scitotenv.2019.05.339	soil	100	PFOA	PFCA	C8HF15O2	413.974	-0.2	-	0	0	0	1	0	7.94328e-09	1	0	-1	412.974	96485	-233.635	8	15	0.336842	68.845	7	2.68215	4.9	7.9	CaCl2	not reported	not reported	not reported	not reported	not reported	not reported	not reported	10.1	not reported	45.8	24.4	29.8	not reported	100	0.2	0.002
353	Nguyen	2020	Environmental Science and Technology	10.1021/acs.est.0c05705	soil	S1	PFOA	PFCA	C8HF15O2	413.974	-0.2	-	0	0	0	1	0	1.99526e-08	1	0	-1	412.974	96485	-233.635	8	15	0.336842	68.845	7	2.68215	4.9	7.5	1:10 CaCl2	not reported	not reported	not reported	not reported	not reported	not reported	not reported	41.4	not reported	16.9	17.5	65.6	not reported	100	0.7	0.007
354	Nguyen	2020	Environmental Science and Technology	10.1021/acs.est.0c05705	soil	S2	PFOA	PFCA	C8HF15O2	413.974	-0.2	-	0	0	0	1	0	1e-07	1	0	-1	412.974	96485	-233.635	8	15	0.336842	68.845	7	2.68215	4.9	6.8	1:10 CaCl2	not reported	not reported	not reported	not reported	not reported	not reported	not reported	7.1	not reported	48.9	27	24.2	not reported	100.1	0.37	0.0037
355	Nguyen	2020	Environmental Science and Technology	10.1021/acs.est.0c05705	soil	S3	PFOA	PFCA	C8HF15O2	413.974	-0.2	-	0	0	0	1	0	3.98107e-07	1	0	-1	412.974	96485	-233.635	8	15	0.336842	68.845	7	2.68215	4.9	6.2	1:10 CaCl2	not reported	not reported	not reported	not reported	not reported	not reported	not reported	8	not reported	51.44	10.17	38.38	not reported	99.99	0.08	0.0008
356	Nguyen	2020	Environmental Science and Technology	10.1021/acs.est.0c05705	soil	S4	PFOA	PFCA	C8HF15O2	413.974	-0.2	-	0	0	0	1	0	1.25893e-08	1	0	-1	412.974	96485	-233.635	8	15	0.336842	68.845	7	2.68215	4.9	7.7	1:10 CaCl2	not reported	not reported	not reported	not reported	not reported	not reported	not reported	4.8	not reported	46	37	17	not reported	100	0.25	0.0025
357	Nguyen	2020	Environmental Science and Technology	10.1021/acs.est.0c05705	soil	S5	PFOA	PFCA	C8HF15O2	413.974	-0.2	-	0	0	0	1	0	2.51189e-08	1	0	-1	412.974	96485	-233.635	8	15	0.336842	68.845	7	2.68215	4.9	7.4	1:10 CaCl2	not reported	not reported	not reported	not reported	not reported	not reported	not reported	29.6	not reported	39.8	7.7	52.5	not reported	100	2.23	0.0223
358	Nguyen	2020	Environmental Science and Technology	10.1021/acs.est.0c05705	soil	S6	PFOA	PFCA	C8HF15O2	413.974	-0.2	-	0	0	0	1	0	1.25893e-08	1	0	-1	412.974	96485	-233.635	8	15	0.336842	68.845	7	2.68215	4.9	7.7	1:10 CaCl2	not reported	not reported	not reported	not reported	not reported	not reported	not reported	21.63	not reported	70	11	19	not reported	100	4.9	0.049
359	Nguyen	2020	Environmental Science and Technology	10.1021/acs.est.0c05705	soil	S7	PFOA	PFCA	C8HF15O2	413.974	-0.2	-	0	0	0	1	0	1.25893e-08	1	0	-1	412.974	96485	-233.635	8	15	0.336842	68.845	7	2.68215	4.9	7.7	1:10 CaCl2	not reported	not reported	not reported	not reported	not reported	not reported	not reported	7.8	not reported	48.9	32.6	18.5	not reported	100	0.13	0.0013
360	Nguyen	2020	Environmental Science and Technology	10.1021/acs.est.0c05705	soil	S8	PFOA	PFCA	C8HF15O2	413.974	-0.2	-	0	0	0	1	0	1.99526e-08	1	0	-1	412.974	96485	-233.635	8	15	0.336842	68.845	7	2.68215	4.9	7.5	1:10 CaCl2	not reported	not reported	not reported	not reported	not reported	not reported	not reported	2.28	not reported	93	1	5	not reported	99	0.4	0.004
361	Nguyen	2020	Environmental Science and Technology	10.1021/acs.est.0c05705	soil	S9	PFOA	PFCA	C8HF15O2	413.974	-0.2	-	0	0	0	1	0	5.01187e-08	1	0	-1	412.974	96485	-233.635	8	15	0.336842	68.845	7	2.68215	4.9	7.1	1:10 CaCl2	not reported	not reported	not reported	not reported	not reported	not reported	not reported	17.42	not reported	48.86	16.05	35.09	not reported	100	1.19	0.0119
362	Nguyen	2020	Environmental Science and Technology	10.1021/acs.est.0c05705	soil	S10	PFOA	PFCA	C8HF15O2	413.974	-0.2	-	0	0	0	1	0	2.51189e-07	1	0	-1	412.974	96485	-233.635	8	15	0.336842	68.845	7	2.68215	4.9	6.4	1:10 CaCl2	not reported	not reported	not reported	not reported	not reported	not reported	not reported	16.54	not reported	29.38	13.9	56.71	not reported	99.99	0.17	0.0017
363	Oliver	2020	Science of the Total Environment	10.1016/j.scitotenv.2020.1372630048-9697	soil	N1	PFOA	PFCA	C8HF15O2	413.974	-0.2	-	0	0	0	1	0	5.62341e-08	1	0	-1	412.974	96485	-233.635	8	15	0.336842	68.845	7	2.68215	4.9	7.05	not reported	9.9	177.276	0.99	3.3	122.313	0.33	E. A.	7.64337	KNN input	78	5	11	not reported	94	1.6	0.016
364	Oliver	2020	Science of the Total Environment	10.1016/j.scitotenv.2020.1372630048-9697	soil	N4	PFOA	PFCA	C8HF15O2	413.974	-0.2	-	0	0	0	1	0	3.16228e-08	1	0	-1	412.974	96485	-233.635	8	15	0.336842	68.845	7	2.68215	4.9	7.3	not reported	1.1	19.6974	0.11	0.54	20.0148	0.054	E. A.	14.5461	KNN input	92	0.7	3.1	not reported	95.8	0.5	0.005
365	Oliver	2020	Science of the Total Environment	10.1016/j.scitotenv.2020.1372630048-9697	soil	N7	PFOA	PFCA	C8HF15O2	413.974	-0.2	-	0	0	0	1	0	4.0738e-08	1	0	-1	412.974	96485	-233.635	8	15	0.336842	68.845	7	2.68215	4.9	7.19	not reported	3	53.7201	0.3	1.2	44.4774	0.12	E. A.	5.48882	KNN input	83	1.9	5.3	not reported	90.2	2.7	0.027
366	Oliver	2020	Science of the Total Environment	10.1016/j.scitotenv.2020.1372630048-9697	soil	N9-FC	PFOA	PFCA	C8HF15O2	413.974	-0.2	-	0	0	0	1	0	1.99526e-08	1	0	-1	412.974	96485	-233.635	8	15	0.336842	68.845	7	2.68215	4.9	7.5	not reported	2.2	39.3948	0.22	8	296.516	0.8	E. A.	5.67007	KNN input	76	6	13	not reported	95	1.1	0.011
367	Oliver	2020	Science of the Total Environment	10.1016/j.scitotenv.2020.1372630048-9697	soil	N10-TC	PFOA	PFCA	C8HF15O2	413.974	-0.2	-	0	0	0	1	0	9.33254e-08	1	0	-1	412.974	96485	-233.635	8	15	0.336842	68.845	7	2.68215	4.9	6.83	not reported	47	841.615	4.7	20	741.29	2	E. A.	8.26162	KNN input	13	14	53	not reported	80	5	0.05
368	Oliver	2020	Science of the Total Environment	10.1016/j.scitotenv.2020.1372630048-9697	soil	N12	PFOA	PFCA	C8HF15O2	413.974	-0.2	-	0	0	0	1	0	1.04713e-07	1	0	-1	412.974	96485	-233.635	8	15	0.336842	68.845	7	2.68215	4.9	6.78	not reported	21	376.041	2.1	1.8	66.7161	0.18	E. A.	5.66607	KNN input	88	2.1	5.7	not reported	95.8	1.1	0.011
369	Oliver	2020	Science of the Total Environment	10.1016/j.scitotenv.2020.1372630048-9697	soil	N13	PFOA	PFCA	C8HF15O2	413.974	-0.2	-	0	0	0	1	0	1.31826e-07	1	0	-1	412.974	96485	-233.635	8	15	0.336842	68.845	7	2.68215	4.9	6.68	not reported	0.62	11.1022	0.062	0.7	25.9451	0.07	E. A.	9.83597	KNN input	96	0	0.5	not reported	96.5	0.3	0.003
370	Oliver	2020	Science of the Total Environment	10.1016/j.scitotenv.2020.1372630048-9697	soil	N14	PFOA	PFCA	C8HF15O2	413.974	-0.2	-	0	0	0	1	0	3.71535e-07	1	0	-1	412.974	96485	-233.635	8	15	0.336842	68.845	7	2.68215	4.9	6.23	not reported	25	447.668	2.5	11	407.709	1.1	E. A.	5.74007	KNN input	75	8.6	8.8	not reported	92.4	3.6	0.036
371	Oliver	2020	Science of the Total Environment	10.1016/j.scitotenv.2020.1372630048-9697	soil	N15	PFOA	PFCA	C8HF15O2	413.974	-0.2	-	0	0	0	1	0	3.23594e-08	1	0	-1	412.974	96485	-233.635	8	15	0.336842	68.845	7	2.68215	4.9	7.29	not reported	5.3	94.9055	0.53	2.1	77.8354	0.21	E. A.	6.42257	KNN input	90	2.3	0.3	not reported	92.6	0.7	0.007
372	Oliver	2020	Science of the Total Environment	10.1016/j.scitotenv.2020.1372630048-9697	soil	N!6	PFOA	PFCA	C8HF15O2	413.974	-0.2	-	0	0	0	1	0	3.89045e-08	1	0	-1	412.974	96485	-233.635	8	15	0.336842	68.845	7	2.68215	4.9	7.21	not reported	37	662.548	3.7	4.9	181.616	0.49	E. A.	8.06422	KNN input	57	8	15	not reported	80	4.8	0.048
373	Oliver	2020	Science of the Total Environment	10.1016/j.scitotenv.2020.1372630048-9697	soil	S6	PFOA	PFCA	C8HF15O2	413.974	-0.2	-	0	0	0	1	0	6.0256e-08	1	0	-1	412.974	96485	-233.635	8	15	0.336842	68.845	7	2.68215	4.9	7.02	not reported	22	393.948	2.2	5.9	218.681	0.59	E. A.	14.1151	KNN input	45	24	20	not reported	89	2.9	0.029
374	Oliver	2020	Science of the Total Environment	10.1016/j.scitotenv.2020.1372630048-9697	soil	S7	PFOA	PFCA	C8HF15O2	413.974	-0.2	-	0	0	0	1	0	2.69153e-08	1	0	-1	412.974	96485	-233.635	8	15	0.336842	68.845	7	2.68215	4.9	7.37	not reported	6.9	123.556	0.69	3.1	114.9	0.31	E. A.	15.3825	KNN input	73	4	9	not reported	86	5.7	0.057
375	Oliver	2020	Science of the Total Environment	10.1016/j.scitotenv.2020.1372630048-9697	soil	S9	PFOA	PFCA	C8HF15O2	413.974	-0.2	-	0	0	0	1	0	1.7378e-08	1	0	-1	412.974	96485	-233.635	8	15	0.336842	68.845	7	2.68215	4.9	7.56	not reported	1.5	26.8601	0.15	0.6	22.2387	0.06	E. A.	11.486	KNN input	98	0.1	0.6	not reported	98.7	0.1	0.001
376	Oliver	2020	Science of the Total Environment	10.1016/j.scitotenv.2020.1372630048-9697	soil	S11	PFOA	PFCA	C8HF15O2	413.974	-0.2	-	0	0	0	1	0	1.20226e-08	1	0	-1	412.974	96485	-233.635	8	15	0.336842	68.845	7	2.68215	4.9	7.72	not reported	12	214.88	1.2	5.8	214.974	0.58	E. A.	8.41627	KNN input	32	31	38	not reported	101	11	0.11
377	Oliver	2020	Science of the Total Environment	10.1016/j.scitotenv.2020.1372630048-9697	soil	S13	PFOA	PFCA	C8HF15O2	413.974	-0.2	-	0	0	0	1	0	7.94328e-08	1	0	-1	412.974	96485	-233.635	8	15	0.336842	68.845	7	2.68215	4.9	6.9	not reported	42	752.082	4.2	1	37.0645	0.1	E. A.	5.68757	KNN input	19	36	32	not reported	87	5.9	0.059
378	Oliver	2020	Science of the Total Environment	10.1016/j.scitotenv.2020.1372630048-9697	soil	Syd1	PFOA	PFCA	C8HF15O2	413.974	-0.2	-	0	0	0	1	0	1.04713e-07	1	0	-1	412.974	96485	-233.635	8	15	0.336842	68.845	7	2.68215	4.9	6.78	not reported	15	268.601	1.5	4.9	181.616	0.49	E. A.	6.76712	KNN input	79	4	9	not reported	92	3.2	0.032
379	Oliver	2020	Science of the Total Environment	10.1016/j.scitotenv.2020.1372630048-9697	soil	Syd2	PFOA	PFCA	C8HF15O2	413.974	-0.2	-	0	0	0	1	0	3.46737e-08	1	0	-1	412.974	96485	-233.635	8	15	0.336842	68.845	7	2.68215	4.9	7.26	not reported	26	465.574	2.6	9.2	340.993	0.92	E. A.	12.882	KNN input	37	14	34	not reported	85	10	0.1
380	Oliver	2020	Science of the Total Environment	10.1016/j.scitotenv.2020.1372630048-9697	soil	Syd4	PFOA	PFCA	C8HF15O2	413.974	-0.2	-	0	0	0	1	0	4.16869e-08	1	0	-1	412.974	96485	-233.635	8	15	0.336842	68.845	7	2.68215	4.9	7.18	not reported	25	447.668	2.5	8.2	303.929	0.82	E. A.	12.0437	KNN input	44	14	24	not reported	82	10.1	0.101
381	Oliver	2020	Science of the Total Environment	10.1016/j.scitotenv.2020.1372630048-9697	soil	Syd5	PFOA	PFCA	C8HF15O2	413.974	-0.2	-	0	0	0	1	0	5.12861e-08	1	0	-1	412.974	96485	-233.635	8	15	0.336842	68.845	7	2.68215	4.9	7.09	not reported	28	501.388	2.8	10	370.645	1	E. A.	15.2819	KNN input	15	26	42	not reported	83	5.6	0.056
382	Fabregat-Palau	2021	Science of the Total Environment	10.1016/j.scitotenv.2021.149343	soil	ALM	PFOA	PFCA	C8HF15O2	413.974	-0.2	-	0	0	0	0.999998	0	1.99526e-06	1	0	-0.999998	412.974	96485	-233.634	8	15	0.336842	68.845	7	2.68215	4.9	5.5	1:25 deionized water	1.013	18.1395	0.1013	0.404	14.9741	0.0404	Asc / OA	23.4	BaCl2-TEA (pH 8.2)	54.4	35	10.6	Pipette	100	1.6	0.016
383	Fabregat-Palau	2021	Science of the Total Environment	10.1016/j.scitotenv.2021.149343	soil	DELTA2	PFOA	PFCA	C8HF15O2	413.974	-0.2	-	0	0	0	1	0	6.30957e-09	1	0	-1	412.974	96485	-233.635	8	15	0.336842	68.845	7	2.68215	4.9	8	1:25 deionized water	2.966	53.1113	0.2966	0.23	8.52483	0.023	Asc / OA	87.3	BaCl2-TEA (pH 8.2)	12.2	54.3	33.5	Pipette	100	7.7	0.077
384	Fabregat-Palau	2021	Science of the Total Environment	10.1016/j.scitotenv.2021.149343	soil	OVI01	PFOA	PFCA	C8HF15O2	413.974	-0.2	-	0	0	0	0.999996	0	3.98106e-06	1	0	-0.999996	412.974	96485	-233.634	8	15	0.336842	68.845	7	2.68215	4.9	5.2	1:25 deionized water	4.515	80.8488	0.4515	0.377	13.9733	0.0377	Asc / OA	44.3	BaCl2-TEA (pH 8.2)	41.3	39.8	18.9	Pipette	100	9.4	0.094
385	Fabregat-Palau	2021	Science of the Total Environment	10.1016/j.scitotenv.2021.149343	soil	DUBLIN	PFOA	PFCA	C8HF15O2	413.974	-0.2	-	0	0	0	0.999999	0	9.99999e-07	1	0	-0.999999	412.974	96485	-233.635	8	15	0.336842	68.845	7	2.68215	4.9	5.8	1:25 deionized water	6.502	116.429	0.6502	1.732	64.1957	0.1732	Asc / OA	90	BaCl2-TEA (pH 8.2)	46	51	3	Pipette	100	27	0.27
386	Fabregat-Palau	2021	Science of the Total Environment	10.1016/j.scitotenv.2021.149343	soil	UIAR	PFOA	PFCA	C8HF15O2	413.974	-0.2	-	0	0	0	0.999999	0	1.25892e-06	1	0	-0.999999	412.974	96485	-233.634	8	15	0.336842	68.845	7	2.68215	4.9	5.7	1:25 deionized water	12.358	221.291	1.2358	1.027	38.0652	0.1027	Asc / OA	103	BaCl2-TEA (pH 8.2)	35	63	2	Pipette	100	32	0.32
387	Fabregat-Palau	2021	Science of the Total Environment	10.1016/j.scitotenv.2021.149343	soil	BRA	PFOA	PFCA	C8HF15O2	413.974	-0.2	-	0	0	0	0.999999	0	1.25892e-06	1	0	-0.999999	412.974	96485	-233.634	8	15	0.336842	68.845	7	2.68215	4.9	5.7	1:25 deionized water	10.64	190.527	1.064	0.167	6.18977	0.0167	Asc / OA	140	BaCl2-TEA (pH 8.2)	20.7	78	1.3	Pipette	100	39	0.39
388	Fabregat-Palau	2021	Science of the Total Environment	10.1016/j.scitotenv.2021.149343	soil	KOM	PFOA	PFCA	C8HF15O2	413.974	-0.2	-	0	0	0	0.999999	0	1.25892e-06	1	0	-0.999999	412.974	96485	-233.634	8	15	0.336842	68.845	7	2.68215	4.9	5.7	1:25 deionized water	19.668	352.189	1.9668	0.481	17.828	0.0481	Asc / OA	114	BaCl2-TEA (pH 8.2)	20	78.9	1.1	Pipette	100	41	0.41
389	Milinovic	2015	Science of the Total Environment	10.1016/j.scitotenv.2014.12.017	soil	ASCO	PFOA	PFCA	C8HF15O2	413.974	-0.2	-	0	0	0	1	0	2.51189e-09	1	0	-1	412.974	96485	-233.635	8	15	0.336842	68.845	7	2.68215	4.9	8.4	1:25 deionized water	0.407	7.28803	0.0407	0.504	18.6805	0.0504	Asc / OA	42.8	BaCl2-TEA (pH 8.2)	18.5	64.6	16.9	Pipette	100	0.2	0.002
390	Milinovic	2015	Science of the Total Environment	10.1016/j.scitotenv.2014.12.017	soil	ALM	PFOA	PFCA	C8HF15O2	413.974	-0.2	-	0	0	0	0.999998	0	1.99526e-06	1	0	-0.999998	412.974	96485	-233.634	8	15	0.336842	68.845	7	2.68215	4.9	5.5	1:25 deionized water	1.013	18.1395	0.1013	0.404	14.9741	0.0404	Asc / OA	23.4	BaCl2-TEA (pH 8.2)	54.4	35	10.6	Pipette	100	1.6	0.016
391	Milinovic	2015	Science of the Total Environment	10.1016/j.scitotenv.2014.12.017	soil	GOLOSO	PFOA	PFCA	C8HF15O2	413.974	-0.2	-	0	0	0	0.999999	0	7.94328e-07	1	0	-0.999999	412.974	96485	-233.635	8	15	0.336842	68.845	7	2.68215	4.9	5.9	1:25 deionized water	0.138	2.47113	0.0138	0.325	12.046	0.0325	Asc / OA	72.4	BaCl2-TEA (pH 8.2)	73.4	16.8	9.8	Pipette	100	3.9	0.039
392	Milinovic	2015	Science of the Total Environment	10.1016/j.scitotenv.2014.12.017	soil	DELTA2	PFOA	PFCA	C8HF15O2	413.974	-0.2	-	0	0	0	1	0	6.30957e-09	1	0	-1	412.974	96485	-233.635	8	15	0.336842	68.845	7	2.68215	4.9	8	1:25 deionized water	2.966	53.1113	0.2966	0.23	8.52483	0.023	Asc / OA	89.3	BaCl2-TEA (pH 8.2)	12.2	54.3	33.5	Pipette	100	7.7	0.077
393	Milinovic	2015	Science of the Total Environment	10.1016/j.scitotenv.2014.12.017	soil	OVI01	PFOA	PFCA	C8HF15O2	413.974	-0.2	-	0	0	0	0.999996	0	3.98106e-06	1	0	-0.999996	412.974	96485	-233.634	8	15	0.336842	68.845	7	2.68215	4.9	5.2	1:25 deionized water	4.515	80.8488	0.4515	0.377	13.9733	0.0377	Asc / OA	46.3	BaCl2-TEA (pH 8.2)	41.3	39.8	18.9	Pipette	100	9.4	0.094
394	Milinovic	2015	Science of the Total Environment	10.1016/j.scitotenv.2014.12.017	soil	DUBLIN	PFOA	PFCA	C8HF15O2	413.974	-0.2	-	0	0	0	0.999999	0	1.25892e-06	1	0	-0.999999	412.974	96485	-233.634	8	15	0.336842	68.845	7	2.68215	4.9	5.7	1:25 deionized water	10.64	190.527	1.064	0.167	6.18977	0.0167	Asc / OA	130	BaCl2-TEA (pH 8.2)	20.7	78	1.3	Pipette	100	39	0.39
395	Mejia-Avendaño	2021	Environmental Science and Technology	10.1021/acs.est.9b04989	soil	ID1	PFOA	PFCA	C8HF15O2	413.974	-0.2	-	0	0	0	1	0	1.77828e-08	1	0	-1	412.974	96485	-233.635	8	15	0.336842	68.845	7	2.68215	4.9	7.55	1:10 deionized water	not reported	not reported	not reported	not reported	not reported	not reported	not reported	2.52	BaCl2-TEA (pH 8.2)	45.3	30	24.7	Pipette	100	3.4	0.034
396	Mejia-Avendaño	2021	Environmental Science and Technology	10.1021/acs.est.9b04989	soil	ID2	PFOA	PFCA	C8HF15O2	413.974	-0.2	-	0	0	0	1	0	3.89045e-09	1	0	-1	412.974	96485	-233.635	8	15	0.336842	68.845	7	2.68215	4.9	8.21	1:10 deionized water	not reported	not reported	not reported	not reported	not reported	not reported	not reported	11.4	BaCl2-TEA (pH 8.2)	28.7	40	31.3	Pipette	100	1.7	0.017
397	Mejia-Avendaño	2021	Environmental Science and Technology	10.1021/acs.est.9b04989	soil	ID3	PFOA	PFCA	C8HF15O2	413.974	-0.2	-	0	0	0	1	0	1.69824e-07	1	0	-1	412.974	96485	-233.635	8	15	0.336842	68.845	7	2.68215	4.9	6.57	1:10 deionized water	not reported	not reported	not reported	not reported	not reported	not reported	not reported	9.93	BaCl2-TEA (pH 8.2)	20	50	30	Pipette	100	2.9	0.029
398	Mejia-Avendaño	2021	Environmental Science and Technology	10.1021/acs.est.9b04989	soil	ID4	PFOA	PFCA	C8HF15O2	413.974	-0.2	-	0	0	0	0.99998	0	1.99522e-05	1	0	-0.99998	412.974	96485	-233.63	8	15	0.336842	68.845	7	2.68215	4.9	4.5	1:10 deionized water	not reported	not reported	not reported	not reported	not reported	not reported	not reported	11.497	KNN input	51.2	36.2	12.6	Pipette	100	7.3	0.073
399	Mejia-Avendaño	2021	Environmental Science and Technology	10.1021/acs.est.9b04989	soil	ID5	PFOA	PFCA	C8HF15O2	413.974	-0.2	-	0	0	0	0.999996	0	4.46682e-06	1	0	-0.999996	412.974	96485	-233.634	8	15	0.336842	68.845	7	2.68215	4.9	5.15	1:10 deionized water	not reported	not reported	not reported	not reported	not reported	not reported	not reported	0.58	BaCl2-TEA (pH 8.2)	59.2	32.2	8.6	Pipette	100	1.8	0.018
400	XIao	2019	Environmental Science and Technology	10.1021/acs.est.9b05379	soil	BS	PFOA	PFCA	C8HF15O2	413.974	-0.2	-	0	0	0	1	0	3.16228e-09	1	0	-1	412.974	96485	-233.635	8	15	0.336842	68.845	7	2.68215	4.9	8.3	Figure S1	not reported	not reported	not reported	not reported	not reported	not reported	not reported	24.8	not reported	30.6839	38.8911	30.5678	KNN input	100.143	0.1	0.001
401	XIao	2019	Environmental Science and Technology	10.1021/acs.est.9b05379	soil	NF	PFOA	PFCA	C8HF15O2	413.974	-0.2	-	0	0	0	1	0	3.98107e-09	1	0	-1	412.974	96485	-233.635	8	15	0.336842	68.845	7	2.68215	4.9	8.2	Figure S1	not reported	not reported	not reported	not reported	not reported	not reported	not reported	41.3	not reported	33.4919	33.6596	31.6853	KNN input	98.8368	0.1	0.001
402	XIao	2019	Environmental Science and Technology	10.1021/acs.est.9b05379	soil	SW	PFOA	PFCA	C8HF15O2	413.974	-0.2	-	0	0	0	1	0	2.51189e-09	1	0	-1	412.974	96485	-233.635	8	15	0.336842	68.845	7	2.68215	4.9	8.4	Figure S1	not reported	not reported	not reported	not reported	not reported	not reported	not reported	22.5	not reported	34.4174	33.4256	31.1428	KNN input	98.9858	0.9	0.009
403	XIao	2019	Environmental Science and Technology	10.1021/acs.est.9b05379	soil	CE	PFOA	PFCA	C8HF15O2	413.974	-0.2	-	0	0	0	1	0	3.98107e-09	1	0	-1	412.974	96485	-233.635	8	15	0.336842	68.845	7	2.68215	4.9	8.2	Figure S1	not reported	not reported	not reported	not reported	not reported	not reported	not reported	38.2	not reported	31.3464	39.1621	29.6173	KNN input	100.126	1.2	0.012
404	XIao	2019	Environmental Science and Technology	10.1021/acs.est.9b05379	soil	UND	PFOA	PFCA	C8HF15O2	413.974	-0.2	-	0	0	0	1	0	3.98107e-09	1	0	-1	412.974	96485	-233.635	8	15	0.336842	68.845	7	2.68215	4.9	8.2	Figure S1	not reported	not reported	not reported	not reported	not reported	not reported	not reported	41	not reported	34.5569	33.7061	30.8308	KNN input	99.0938	5.3	0.053
405	Huiting Chen	2016	Chemosphere	10.1016/j.chemosphere.2015.10.055	sediment	fresh sediment	PFOA	PFCA	C8HF15O2	413.974	-0.2	-	0	0	0	1	0	1.58489e-08	1	0	-1	412.974	96485	-233.635	8	15	0.336842	68.845	7	2.68215	4.9	7.6	not reported	0.028492	0.510198	0.0028492	0.012054	0.446775	0.0012054	not reported	15.9004	KNN input	4	61	35	not reported	100	2.52	0.0252
406	McLachlan	2019	Chemosphere	10.1016/j.chemosphere.2019.02.012	soil	Lower Layer	PFOA	PFCA	C8HF15O2	413.974	-0.2	-	0	0	0	0.999996	0	3.54812e-06	1	0	-0.999996	412.974	96485	-233.634	8	15	0.336842	68.845	7	2.68215	4.9	5.25	not reported	not reported	not reported	not reported	not reported	not reported	not reported	not reported	5.70232	KNN input	100	0	0	not reported	100	0.4	0.004
407	McLachlan	2019	Chemosphere	10.1016/j.chemosphere.2019.02.012	soil	Upper layer	PFOA	PFCA	C8HF15O2	413.974	-0.2	-	0	0	0	0.999999	0	1.34896e-06	1	0	-0.999999	412.974	96485	-233.634	8	15	0.336842	68.845	7	2.68215	4.9	5.67	not reported	not reported	not reported	not reported	not reported	not reported	not reported	not reported	9.20377	KNN input	71	24	5	not reported	100	0.93	0.0093
408	Aly	2019	Env Sci WR&T	10.1039/c9ew00426b	soil	-	PFOA	PFCA	C8HF15O2	413.974	-0.2	-	0	0	0	1	0	6.30957e-08	1	0	-1	412.974	96485	-233.635	8	15	0.336842	68.845	7	2.68215	4.9	7	not reported	not reported	not reported	not reported	not reported	not reported	not reported	not reported	26.9033	not reported	31.5494	38.2651	30.4048	KNN input	100.219	1.44333	0.0144333
409	Gredelj	2020	Science of the Total Environment	10.1016/j.scitotenv.2019.134766	soil	Agripolis soil	PFOA	PFCA	C8HF15O2	413.974	-0.2	-	0	0	0	1	0	1e-08	1	0	-1	412.974	96485	-233.635	8	15	0.336842	68.845	7	2.68215	4.9	7.8	not reported	not reported	not reported	not reported	not reported	not reported	not reported	not reported	11.1748	KNN input	47	38	15	not reported	100	1.43	0.0143
410	Yue Zhi	2018	Chemical Engeneering Journal	10.1016/j.cej.2018.04.042	soil	Peat	PFOA	PFCA	C8HF15O2	413.974	-0.2	-	0	0	0	0.999998	0	2.14387e-06	1	0	-0.999998	412.974	96485	-233.634	8	15	0.336842	68.845	7	2.68215	4.9	5.4688	KNN input	not reported	not reported	not reported	not reported	not reported	not reported	not reported	21.5806	KNN input	41.7375	35.037	21.887	KNN input	98.6615	46.9	0.469
411	Lei Xiang	2018	J. Agricultural Food Chemistry	10.1021/acs.jafc.8b03492	soil	paddy soil	PFOA	PFCA	C8HF15O2	413.974	-0.2	-	0	0	0	1	0	2.39883e-07	1	0	-1	412.974	96485	-233.635	8	15	0.336842	68.845	7	2.68215	4.9	6.42	not reported	not reported	not reported	not reported	not reported	not reported	not reported	not reported	99	not reported	61.5	28.1	8.6	not reported	98.2	1.38	0.0138
412	Lutz Ahrens	2011	Chemosphere	10.1016/j.chemosphere.2011.06.046	sediment	Sediment 1	PFOA	PFCA	C8HF15O2	413.974	-0.2	-	0	0	0	1	0	1.37594e-07	1	0	-1	412.974	96485	-233.635	8	15	0.336842	68.845	7	2.68215	4.9	6.6614	KNN input	not reported	not reported	not reported	not reported	not reported	not reported	not reported	5.66832	KNN input	100	0	0	assumed	100	0.03	0.0003
413	ChengLiang Li	2012	Journal of Environmental Monitoring	10.1039/c2em30394a	sediment	CME	PFOA	PFCA	C8HF15O2	413.974	-0.2	-	0	0	0	1	0	2.51189e-08	1	0	-1	412.974	96485	-233.635	8	15	0.336842	68.845	7	2.68215	4.9	7.4	not reported	3.3	59.0921	0.33	not reported	not reported	not reported	DCB	11.7424	KNN input	5.7	84.1	10.1	not reported	99.9	0.28	0.0028
414	ChengLiang Li	2012	Journal of Environmental Monitoring	10.1039/c2em30394a	sediment	CQ	PFOA	PFCA	C8HF15O2	413.974	-0.2	-	0	0	0	1	0	2.51189e-08	1	0	-1	412.974	96485	-233.635	8	15	0.336842	68.845	7	2.68215	4.9	7.4	not reported	10.8	193.392	1.08	not reported	not reported	not reported	DCB	12.9948	KNN input	14.9	58.5	26.6	not reported	100	0.65	0.0065
415	ChengLiang Li	2012	Journal of Environmental Monitoring	10.1039/c2em30394a	sediment	NJ	PFOA	PFCA	C8HF15O2	413.974	-0.2	-	0	0	0	1	0	2.51189e-08	1	0	-1	412.974	96485	-233.635	8	15	0.336842	68.845	7	2.68215	4.9	7.4	not reported	16.1	288.298	1.61	not reported	not reported	not reported	DCB	11.1343	KNN input	17.6	78.3	4.2	not reported	100.1	0.7	0.007
416	ChengLiang Li	2012	Journal of Environmental Monitoring	10.1039/c2em30394a	sediment	CMW	PFOA	PFCA	C8HF15O2	413.974	-0.2	-	0	0	0	1	0	3.16228e-08	1	0	-1	412.974	96485	-233.635	8	15	0.336842	68.845	7	2.68215	4.9	7.3	not reported	8.6	153.998	0.86	not reported	not reported	not reported	DCB	11.5505	KNN input	13.6	79.2	7.2	not reported	100	0.75	0.0075
417	ChengLiang Li	2012	Journal of Environmental Monitoring	10.1039/c2em30394a	sediment	ZG	PFOA	PFCA	C8HF15O2	413.974	-0.2	-	0	0	0	1	0	3.16228e-08	1	0	-1	412.974	96485	-233.635	8	15	0.336842	68.845	7	2.68215	4.9	7.3	not reported	4.6	82.3708	0.46	not reported	not reported	not reported	DCB	12.4624	KNN input	10	71.7	18.4	not reported	100.1	0.94	0.0094
418	ChengLiang Li	2012	Journal of Environmental Monitoring	10.1039/c2em30394a	sediment	WH	PFOA	PFCA	C8HF15O2	413.974	-0.2	-	0	0	0	1	0	3.16228e-08	1	0	-1	412.974	96485	-233.635	8	15	0.336842	68.845	7	2.68215	4.9	7.3	not reported	11.4	204.136	1.14	not reported	not reported	not reported	DCB	12.5354	KNN input	4.1	84.1	17.9	not reported	106.1	0.96	0.0096
419	Oliver	2020	Environmental Pollution	10.1016/j.envpol.2019.113726	soil	1	PFOA	PFCA	C8HF15O2	413.974	-0.2	-	0	0	0	1	0	1.58489e-07	1	0	-1	412.974	96485	-233.635	8	15	0.336842	68.845	7	2.68215	4.9	6.6	1:5 Water	4.17	74.671	0.417	2.58	95.6264	0.258	OA	10	not reported	43	12	45	not reported	100	1.8	0.018
420	Oliver	2020	Environmental Pollution	10.1016/j.envpol.2019.113726	soil	2	PFOA	PFCA	C8HF15O2	413.974	-0.2	-	0	0	0	1	0	1.58489e-07	1	0	-1	412.974	96485	-233.635	8	15	0.336842	68.845	7	2.68215	4.9	6.6	1:5 Water	6.06	108.515	0.606	3.75	138.992	0.375	OA	9.54	not reported	36	23	41	not reported	100	2.1	0.021
421	Oliver	2020	Environmental Pollution	10.1016/j.envpol.2019.113726	soil	3	PFOA	PFCA	C8HF15O2	413.974	-0.2	-	0	0	0	1	0	3.16228e-07	1	0	-1	412.974	96485	-233.635	8	15	0.336842	68.845	7	2.68215	4.9	6.3	1:5 Water	0.466	8.34453	0.0466	0.185	6.85693	0.0185	OA	2.83	not reported	91	2	7	not reported	100	0.6	0.006
422	Oliver	2020	Environmental Pollution	10.1016/j.envpol.2019.113726	soil	4	PFOA	PFCA	C8HF15O2	413.974	-0.2	-	0	0	0	1	0	3.16228e-08	1	0	-1	412.974	96485	-233.635	8	15	0.336842	68.845	7	2.68215	4.9	7.3	1:5 Water	7.87	140.926	0.787	2.4	88.9548	0.24	OA	27.69	not reported	27	21	52	not reported	100	1.8	0.018
423	Oliver	2020	Environmental Pollution	10.1016/j.envpol.2019.113726	soil	5	PFOA	PFCA	C8HF15O2	413.974	-0.2	-	0	0	0	1	0	3.16228e-07	1	0	-1	412.974	96485	-233.635	8	15	0.336842	68.845	7	2.68215	4.9	6.3	1:5 Water	4.12	73.7756	0.412	2.57	95.2557	0.257	OA	7.18	not reported	40	12	48	not reported	100	1.5	0.015
424	Oliver	2020	Environmental Pollution	10.1016/j.envpol.2019.113726	soil	6	PFOA	PFCA	C8HF15O2	413.974	-0.2	-	0	0	0	0.999995	0	5.01185e-06	1	0	-0.999995	412.974	96485	-233.634	8	15	0.336842	68.845	7	2.68215	4.9	5.1	1:5 Water	2.35	42.0808	0.235	0.929	34.4329	0.0929	OA	3.64	not reported	48	22	30	not reported	100	0.9	0.009
425	Oliver	2020	Environmental Pollution	10.1016/j.envpol.2019.113726	soil	8	PFOA	PFCA	C8HF15O2	413.974	-0.2	-	0	0	0	1	0	1e-07	1	0	-1	412.974	96485	-233.635	8	15	0.336842	68.845	7	2.68215	4.9	6.8	1:5 Water	4.41	78.9686	0.441	1.85	68.5693	0.185	OA	10.86	not reported	54	21	25	not reported	100	1.1	0.011
426	Oliver	2020	Environmental Pollution	10.1016/j.envpol.2019.113726	soil	11	PFOA	PFCA	C8HF15O2	413.974	-0.2	-	0	0	0	0.999997	0	2.51188e-06	1	0	-0.999997	412.974	96485	-233.634	8	15	0.336842	68.845	7	2.68215	4.9	5.4	1:5 Water	2.72	48.7062	0.272	2.65	98.2209	0.265	OA	7.61	not reported	34	22	44	not reported	100	1.7	0.017
427	Oliver	2020	Environmental Pollution	10.1016/j.envpol.2019.113726	soil	12	PFOA	PFCA	C8HF15O2	413.974	-0.2	-	0	0	0	1	0	1.25893e-07	1	0	-1	412.974	96485	-233.635	8	15	0.336842	68.845	7	2.68215	4.9	6.7	1:5 Water	3.45	61.7781	0.345	2.15	79.6887	0.215	OA	12.76	not reported	54	19	28	not reported	101	1.3	0.013
428	Oliver	2020	Environmental Pollution	10.1016/j.envpol.2019.113726	soil	13	PFOA	PFCA	C8HF15O2	413.974	-0.2	-	0	0	0	1	0	3.98107e-07	1	0	-1	412.974	96485	-233.635	8	15	0.336842	68.845	7	2.68215	4.9	6.2	1:5 Water	2.71	48.5272	0.271	1.63	60.4151	0.163	OA	5.24	not reported	55	13	32	not reported	100	1.6	0.016
429	Oliver	2020	Environmental Pollution	10.1016/j.envpol.2019.113726	soil	14	PFOA	PFCA	C8HF15O2	413.974	-0.2	-	0	0	0	1	0	6.30957e-08	1	0	-1	412.974	96485	-233.635	8	15	0.336842	68.845	7	2.68215	4.9	7	1:5 Water	3.22	57.6596	0.322	1.79	66.3454	0.179	OA	17.75	not reported	36	8	56	not reported	100	1.2	0.012
430	Oliver	2020	Environmental Pollution	10.1016/j.envpol.2019.113726	soil	15	PFOA	PFCA	C8HF15O2	413.974	-0.2	-	0	0	0	1	0	3.98107e-08	1	0	-1	412.974	96485	-233.635	8	15	0.336842	68.845	7	2.68215	4.9	7.2	1:5 Water	2.43	43.5133	0.243	2.08	77.0941	0.208	OA	10.81	not reported	67	4	29	not reported	100	1.5	0.015
431	Oliver	2020	Environmental Pollution	10.1016/j.envpol.2019.113726	soil	16	PFOA	PFCA	C8HF15O2	413.974	-0.2	-	0	0	0	1	0	5.01187e-08	1	0	-1	412.974	96485	-233.635	8	15	0.336842	68.845	7	2.68215	4.9	7.1	1:5 Water	1.82	32.5902	0.182	1.61	59.6738	0.161	OA	14.74	not reported	60	9	31	not reported	100	1	0.01
432	Oliver	2020	Environmental Pollution	10.1016/j.envpol.2019.113726	soil	17	PFOA	PFCA	C8HF15O2	413.974	-0.2	-	0	0	0	0.999994	0	6.30953e-06	1	0	-0.999994	412.974	96485	-233.633	8	15	0.336842	68.845	7	2.68215	4.9	5	1:5 Water	3.66	65.5385	0.366	2.37	87.8428	0.237	OA	5.42	not reported	38	16	46	not reported	100	1.6	0.016
433	Oliver	2020	Environmental Pollution	10.1016/j.envpol.2019.113726	soil	18	PFOA	PFCA	C8HF15O2	413.974	-0.2	-	0	0	0	0.999994	0	6.30953e-06	1	0	-0.999994	412.974	96485	-233.633	8	15	0.336842	68.845	7	2.68215	4.9	5	1:5 Water	4.32	77.357	0.432	19.4	719.051	1.94	OA	17.3	not reported	49	38	13	not reported	100	4.8	0.048
434	Oliver	2020	Environmental Pollution	10.1016/j.envpol.2019.113726	soil	19	PFOA	PFCA	C8HF15O2	413.974	-0.2	-	0	0	0	0.999999	0	9.99999e-07	1	0	-0.999999	412.974	96485	-233.635	8	15	0.336842	68.845	7	2.68215	4.9	5.8	1:5 Water	1.58	28.2926	0.158	0.655	24.2772	0.0655	OA	4.34	not reported	74	5	21	not reported	100	0.8	0.008
435	Oliver	2020	Environmental Pollution	10.1016/j.envpol.2019.113726	soil	20	PFOA	PFCA	C8HF15O2	413.974	-0.2	-	0	0	0	0.999998	0	1.99526e-06	1	0	-0.999998	412.974	96485	-233.634	8	15	0.336842	68.845	7	2.68215	4.9	5.5	1:5 Water	2.91	52.1085	0.291	2.72	100.815	0.272	OA	16.3	not reported	21	21	58	not reported	100	1	0.01
436	Oliver	2020	Environmental Pollution	10.1016/j.envpol.2019.113726	soil	21	PFOA	PFCA	C8HF15O2	413.974	-0.2	-	0	0	0	0.999999	0	1.25892e-06	1	0	-0.999999	412.974	96485	-233.634	8	15	0.336842	68.845	7	2.68215	4.9	5.7	1:5 Water	2.26	40.4692	0.226	5.72	212.009	0.572	OA	9.98	not reported	70	8	22	not reported	100	3.5	0.035
437	Oliver	2020	Environmental Pollution	10.1016/j.envpol.2019.113726	soil	22	PFOA	PFCA	C8HF15O2	413.974	-0.2	-	0	0	0	1	0	6.30957e-08	1	0	-1	412.974	96485	-233.635	8	15	0.336842	68.845	7	2.68215	4.9	7	1:5 Water	3.78	67.6873	0.378	2.46	91.1787	0.246	OA	19.12	not reported	35	13	52	not reported	100	1.1	0.011
438	Oliver	2020	Environmental Pollution	10.1016/j.envpol.2019.113726	soil	23	PFOA	PFCA	C8HF15O2	413.974	-0.2	-	0	0	0	1	0	1.99526e-07	1	0	-1	412.974	96485	-233.635	8	15	0.336842	68.845	7	2.68215	4.9	6.5	1:5 Water	2.03	36.3506	0.203	1.53	56.7087	0.153	OA	7.1	not reported	60	16	24	not reported	100	1.3	0.013
439	Oliver	2020	Environmental Pollution	10.1016/j.envpol.2019.113726	soil	24	PFOA	PFCA	C8HF15O2	413.974	-0.2	-	0	0	0	1	0	1.58489e-07	1	0	-1	412.974	96485	-233.635	8	15	0.336842	68.845	7	2.68215	4.9	6.6	1:5 Water	1.82	32.5902	0.182	2.07	76.7235	0.207	OA	7.54	not reported	67	11	22	not reported	100	1.3	0.013
440	Oliver	2020	Environmental Pollution	10.1016/j.envpol.2019.113726	soil	25	PFOA	PFCA	C8HF15O2	413.974	-0.2	-	0	0	0	0.999999	0	9.99999e-07	1	0	-0.999999	412.974	96485	-233.635	8	15	0.336842	68.845	7	2.68215	4.9	5.8	1:5 Water	2.56	45.8412	0.256	1.68	62.2683	0.168	OA	6.17	not reported	59	15	26	not reported	100	0.9	0.009
441	Oliver	2020	Environmental Pollution	10.1016/j.envpol.2019.113726	soil	26	PFOA	PFCA	C8HF15O2	413.974	-0.2	-	0	0	0	1	0	1.99526e-07	1	0	-1	412.974	96485	-233.635	8	15	0.336842	68.845	7	2.68215	4.9	6.5	1:5 Water	3.27	58.5549	0.327	1.42	52.6316	0.142	OA	12.67	not reported	49	8	43	not reported	100	1.3	0.013
442	Oliver	2020	Environmental Pollution	10.1016/j.envpol.2019.113726	soil	27	PFOA	PFCA	C8HF15O2	413.974	-0.2	-	0	0	0	0.999994	0	6.30953e-06	1	0	-0.999994	412.974	96485	-233.633	8	15	0.336842	68.845	7	2.68215	4.9	5	1:5 Water	10.4	186.23	1.04	4.15	153.818	0.415	OA	6.82	not reported	24	29	47	not reported	100	2	0.02
443	Oliver	2020	Environmental Pollution	10.1016/j.envpol.2019.113726	soil	28	PFOA	PFCA	C8HF15O2	413.974	-0.2	-	0	0	0	1	0	7.94328e-08	1	0	-1	412.974	96485	-233.635	8	15	0.336842	68.845	7	2.68215	4.9	6.9	1:5 Water	4.2	75.2082	0.42	1.48	54.8554	0.148	OA	20.41	not reported	42	6	52	not reported	100	1.8	0.018
444	Campos Pereira	2023	Chemosphere	10.1016/j.chemosphere.2023.138133	soil	Kungsangen (0-10cm)	PFOA	PFCA	C8HF15O2	413.974	-0.2	-	0	0	0	0.999999	0	7.94328e-07	1	0	-0.999999	412.974	96485	-233.635	8	15	0.336842	68.845	7	2.68215	4.9	5.9	ISO 10390:2005	10.0521	180	1.00521	1.3491	50	0.13491	Oxalate	20	CoHex	4.2	53	43	ISO 11277:2020	100.2	3.1	0.031
445	Campos Pereira	2023	Chemosphere	10.1016/j.chemosphere.2023.138133	soil	Paskalampa Bs	PFOA	PFCA	C8HF15O2	413.974	-0.2	-	0	0	0	0.999998	0	1.99526e-06	1	0	-0.999998	412.974	96485	-233.634	8	15	0.336842	68.845	7	2.68215	4.9	5.5	ISO 10390:2005	7.25985	130	0.725985	13.491	500	1.3491	Oxalate	1	CoHex	54	42	4	ISO 11277:2020	100	2.2	0.022
446	Campos Pereira	2023	Chemosphere	10.1016/j.chemosphere.2023.138133	soil	Fors	PFOA	PFCA	C8HF15O2	413.974	-0.2	-	0	0	0	1	0	3.98107e-09	1	0	-1	412.974	96485	-233.635	8	15	0.336842	68.845	7	2.68215	4.9	8.2	ISO 10390:2005	1.89873	34	0.189873	0.755496	28	0.0755496	Oxalate	15	CoHex	27	56	16	ISO 11277:2020	99	1.6	0.016
447	Campos Pereira	2023	Chemosphere	10.1016/j.chemosphere.2023.138133	soil	Arboga (field-contaminated)	PFOA	PFCA	C8HF15O2	413.974	-0.2	-	0	0	0	0.999998	0	1.99526e-06	1	0	-0.999998	412.974	96485	-233.634	8	15	0.336842	68.845	7	2.68215	4.9	5.5	ISO 10390:2005	6.14295	110	0.614295	0.836442	31	0.0836442	Oxalate	8.6	CoHex	27	44	29	ISO 11277:2020	100	1.3	0.013
448	Campos Pereira	2023	Chemosphere	10.1016/j.chemosphere.2023.138133	soil	Nantuna	PFOA	PFCA	C8HF15O2	413.974	-0.2	-	0	0	0	1	0	3.16228e-09	1	0	-1	412.974	96485	-233.635	8	15	0.336842	68.845	7	2.68215	4.9	8.3	ISO 10390:2005	2.06627	37	0.206626	0.728514	27	0.0728514	Oxalate	14	CoHex	80	15	4.4	ISO 11277:2020	99.4	1.2	0.012
449	Campos Pereira	2023	Chemosphere	10.1016/j.chemosphere.2023.138133	soil	Krusenberg	PFOA	PFCA	C8HF15O2	413.974	-0.2	-	0	0	0	0.999998	0	1.99526e-06	1	0	-0.999998	412.974	96485	-233.634	8	15	0.336842	68.845	7	2.68215	4.9	5.5	ISO 10390:2005	1.34028	24	0.134028	0.323784	12	0.0323784	Oxalate	2.6	CoHex	86	8	6	ISO 11277:2020	100	1.2	0.012
450	Campos Pereira	2023	Chemosphere	10.1016/j.chemosphere.2023.138133	soil	Paskalampa E	PFOA	PFCA	C8HF15O2	413.974	-0.2	-	0	0	0	0.999984	0	1.58487e-05	1	0	-0.999984	412.974	96485	-233.631	8	15	0.336842	68.845	7	2.68215	4.9	4.6	ISO 10390:2005	0.139613	2.5	0.0139612	0.0512658	1.9	0.00512658	Oxalate	1.8	CoHex	53	40	7	ISO 11277:2020	100	1.1	0.011
451	Campos Pereira	2023	Chemosphere	10.1016/j.chemosphere.2023.138133	soil	Kungsangen (70-80cm)	PFOA	PFCA	C8HF15O2	413.974	-0.2	-	0	0	0	1	0	1.58489e-07	1	0	-1	412.974	96485	-233.635	8	15	0.336842	68.845	7	2.68215	4.9	6.6	ISO 10390:2005	11.169	200	1.1169	1.37608	51	0.137608	Oxalate	16	CoHex	0.68	48	52	ISO 11277:2020	100.68	0.91	0.0091
452	Campos Pereira	2023	Chemosphere	10.1016/j.chemosphere.2023.138133	soil	Hogasa (subsoil)	PFOA	PFCA	C8HF15O2	413.974	-0.2	-	0	0	0	0.999999	0	9.99999e-07	1	0	-0.999999	412.974	96485	-233.635	8	15	0.336842	68.845	7	2.68215	4.9	5.8	ISO 10390:2005	1.67535	30	0.167535	0.755496	28	0.0755496	Oxalate	0.77	CoHex	89	8	3	ISO 11277:2020	100	0.3	0.003
453	Campos-Pereira	2018	Chemosphere	10.1016/j.chemosphere.2018.05.012	soil	organic soil horitzon	PFOA	PFCA	C8HF15O2	413.974	-0.2	-	0	0	0	0.99998	0	1.99522e-05	1	0	-0.99998	412.974	96485	-233.63	8	15	0.336842	68.845	7	2.68215	4.9	4.5	deionized water	0.0586373	1.05	0.00586373	0.184543	6.84	0.0184543	0,1 M HNO3	21.4965	KNN input	41.7375	35.037	21.971	KNN input	98.7455	45	0.45
454	McLachlan	2019	Chemosphere	10.1016/j.chemosphere.2019.02.012	soil	Lower Layer	PFNA	PFCA	C9HF17O2	463.97	-0.2	-	0	0	0	0.999996	0	3.54812e-06	1	0	-0.999996	462.97	96485	-208.404	9	17	0.334365	69.6165	8	1.79657	5.6	5.25	not reported	not reported	not reported	not reported	not reported	not reported	not reported	not reported	5.70232	KNN input	100	0	0	not reported	100	0.4	0.004
455	McLachlan	2019	Chemosphere	10.1016/j.chemosphere.2019.02.012	soil	Upper layer	PFNA	PFCA	C9HF17O2	463.97	-0.2	-	0	0	0	0.999999	0	1.34896e-06	1	0	-0.999999	462.97	96485	-208.404	9	17	0.334365	69.6165	8	1.79657	5.6	5.67	not reported	not reported	not reported	not reported	not reported	not reported	not reported	not reported	9.20377	KNN input	71	24	5	not reported	100	0.93	0.0093
456	Enevoldsen	2010	Analytical Bioanalytical Chemistry	10.1007/s00216-010-4066-0	soil	Sj. Odde	PFNA	PFCA	C9HF17O2	463.97	-0.2	-	0	0	0	1	0	1.58489e-08	1	0	-1	462.97	96485	-208.404	9	17	0.334365	69.6165	8	1.79657	5.6	7.6	not reported	8.12	145.402	0.812	1.294	47.9615	0.1294	CBD	5.69857	KNN input	41	22	37	not reported	100	0.42	0.0042
457	Enevoldsen	2010	Analytical Bioanalytical Chemistry	10.1007/s00216-010-4066-0	soil	Jynnevard	PFNA	PFCA	C9HF17O2	463.97	-0.2	-	0	0	0	0.999999	0	5.01187e-07	1	0	-0.999999	462.97	96485	-208.404	9	17	0.334365	69.6165	8	1.79657	5.6	6.1	not reported	2.73	48.8853	0.273	2.632	97.5537	0.2632	CBD	12.8199	KNN input	94	1	5	not reported	100	1	0.01
458	Guelfo	2013	Environmental Science and Technology	10.1021/es3048043	soil	Loamy sand A	PFNA	PFCA	C9HF17O2	463.97	-0.2	-	0	0	0	0.999999	0	5.01187e-07	1	0	-0.999999	462.97	96485	-208.404	9	17	0.334365	69.6165	8	1.79657	5.6	6.1	not reported	2.21	39.5738	0.221	0.93	34.47	0.093	CBD	14.2768	KNN input	81	1	9	not reported	91	1.7	0.017
459	Guelfo	2013	Environmental Science and Technology	10.1021/es3048043	soil	Loam B	PFNA	PFCA	C9HF17O2	463.97	-0.2	-	0	0	0	1	0	1e-08	1	0	-1	462.97	96485	-208.404	9	17	0.334365	69.6165	8	1.79657	5.6	7.8	not reported	6.14	0.614	0.614	1.67	0.167	0.167	CBD	6.49567	KNN input	33	42	25	not reported	100	4.5	0.045
460	Guelfo	2013	Environmental Science and Technology	10.1021/es3048043	soil	Sandy Clay Loam C	PFNA	PFCA	C9HF17O2	463.97	-0.2	-	0	0	0	0.999996	0	3.98106e-06	1	0	-0.999996	462.97	96485	-208.403	9	17	0.334365	69.6165	8	1.79657	5.6	5.2	not reported	24.17	432.805	2.417	3.99	147.887	0.399	CBD	12.0098	KNN input	47	20	33	not reported	100	0.8	0.008
461	Aly	2019	Env Sci WR&T	10.1039/c9ew00426b	soil	-	PFNA	PFCA	C9HF17O2	463.97	-0.2	-	0	0	0	1	0	6.30957e-08	1	0	-1	462.97	96485	-208.404	9	17	0.334365	69.6165	8	1.79657	5.6	7	not reported	not reported	not reported	not reported	not reported	not reported	not reported	not reported	26.9033	not reported	31.5494	38.2651	30.4048	KNN input	100.219	1.44333	0.0144333
462	Higgins and Luthy	2007	Environmental Science and Technology	10.1021/es061000n	sediment	1	PFNA	PFCA	C9HF17O2	463.97	-0.2	-	0	0	0	1	0	6.30957e-08	1	0	-1	462.97	96485	-208.404	9	17	0.334365	69.6165	8	1.79657	5.6	7	Non reported	18.6539	334.03	1.86539	1.10618	41	0.110618	DCB	38.6	Non reported	11	36	53	Non reported	100	2.48	0.0248
463	Higgins and Luthy	2007	Environmental Science and Technology	10.1021/es061000n	sediment	3	PFNA	PFCA	C9HF17O2	463.97	-0.2	-	0	0	0	1	0	1.58489e-08	1	0	-1	462.97	96485	-208.404	9	17	0.334365	69.6165	8	1.79657	5.6	7.6	Non reported	6.75785	121.011	0.675785	0.37772	14	0.037772	DCB	32.1	Non reported	31	38	31	Non reported	100	4.34	0.0434
464	Higgins and Luthy	2007	Environmental Science and Technology	10.1021/es061000n	sediment	5	PFNA	PFCA	C9HF17O2	463.97	-0.2	-	0	0	0	0.999999	0	1.25892e-06	1	0	-0.999999	462.97	96485	-208.404	9	17	0.334365	69.6165	8	1.79657	5.6	5.7	Non reported	14.9678	268.024	1.49678	2.4282	90	0.24282	DCB	22	Non reported	80	15	5	Non reported	100	9.66	0.0966
465	Gredelj	2020	Science of the Total Environment	10.1016/j.scitotenv.2019.134766	soil	Agripolis soil	PFNA	PFCA	C9HF17O2	463.97	-0.2	-	0	0	0	1	0	1e-08	1	0	-1	462.97	96485	-208.404	9	17	0.334365	69.6165	8	1.79657	5.6	7.8	not reported	not reported	not reported	not reported	not reported	not reported	not reported	not reported	11.1748	KNN input	47	38	15	not reported	100	1.43	0.0143
466	Chao Yin	2022	Environmental Pollution	10.1016/j.envpol.2022.118957	sediment	sediment	PFNA	PFCA	C9HF17O2	463.97	-0.2	-	0	0	0	1	0	6.0256e-09	1	0	-1	462.97	96485	-208.404	9	17	0.334365	69.6165	8	1.79657	5.6	8.02	not reported	not reported	not reported	not reported	not reported	not reported	not reported	not reported	11.9347	KNN input	6.34	85.56	8.08	not reported	99.98	0.37	0.0037
467	Huiting Chen	2016	Chemosphere	10.1016/j.chemosphere.2015.10.055	sediment	fresh sediment	PFNA	PFCA	C9HF17O2	463.97	-0.2	-	0	0	0	1	0	1.58489e-08	1	0	-1	462.97	96485	-208.404	9	17	0.334365	69.6165	8	1.79657	5.6	7.6	not reported	0.028492	0.510198	0.0028492	0.012054	0.446775	0.0012054	not reported	15.9004	KNN input	4	61	35	not reported	100	2.52	0.0252
468	Nguyen	2020	Environmental Science and Technology	10.1021/acs.est.0c05705	soil	S1	PFNA	PFCA	C9HF17O2	463.97	-0.2	-	0	0	0	1	0	1.99526e-08	1	0	-1	462.97	96485	-208.404	9	17	0.334365	69.6165	8	1.79657	5.6	7.5	1:10 CaCl2	not reported	not reported	not reported	not reported	not reported	not reported	not reported	41.4	not reported	16.9	17.5	65.6	not reported	100	0.7	0.007
469	Nguyen	2020	Environmental Science and Technology	10.1021/acs.est.0c05705	soil	S2	PFNA	PFCA	C9HF17O2	463.97	-0.2	-	0	0	0	1	0	1e-07	1	0	-1	462.97	96485	-208.404	9	17	0.334365	69.6165	8	1.79657	5.6	6.8	1:10 CaCl2	not reported	not reported	not reported	not reported	not reported	not reported	not reported	7.1	not reported	48.9	27	24.2	not reported	100.1	0.37	0.0037
470	Nguyen	2020	Environmental Science and Technology	10.1021/acs.est.0c05705	soil	S3	PFNA	PFCA	C9HF17O2	463.97	-0.2	-	0	0	0	1	0	3.98107e-07	1	0	-1	462.97	96485	-208.404	9	17	0.334365	69.6165	8	1.79657	5.6	6.2	1:10 CaCl2	not reported	not reported	not reported	not reported	not reported	not reported	not reported	8	not reported	51.44	10.17	38.38	not reported	99.99	0.08	0.0008
471	Nguyen	2020	Environmental Science and Technology	10.1021/acs.est.0c05705	soil	S4	PFNA	PFCA	C9HF17O2	463.97	-0.2	-	0	0	0	1	0	1.25893e-08	1	0	-1	462.97	96485	-208.404	9	17	0.334365	69.6165	8	1.79657	5.6	7.7	1:10 CaCl2	not reported	not reported	not reported	not reported	not reported	not reported	not reported	4.8	not reported	46	37	17	not reported	100	0.25	0.0025
472	Nguyen	2020	Environmental Science and Technology	10.1021/acs.est.0c05705	soil	S5	PFNA	PFCA	C9HF17O2	463.97	-0.2	-	0	0	0	1	0	2.51189e-08	1	0	-1	462.97	96485	-208.404	9	17	0.334365	69.6165	8	1.79657	5.6	7.4	1:10 CaCl2	not reported	not reported	not reported	not reported	not reported	not reported	not reported	29.6	not reported	39.8	7.7	52.5	not reported	100	2.23	0.0223
473	Nguyen	2020	Environmental Science and Technology	10.1021/acs.est.0c05705	soil	S6	PFNA	PFCA	C9HF17O2	463.97	-0.2	-	0	0	0	1	0	1.25893e-08	1	0	-1	462.97	96485	-208.404	9	17	0.334365	69.6165	8	1.79657	5.6	7.7	1:10 CaCl2	not reported	not reported	not reported	not reported	not reported	not reported	not reported	21.63	not reported	70	11	19	not reported	100	4.9	0.049
474	Nguyen	2020	Environmental Science and Technology	10.1021/acs.est.0c05705	soil	S7	PFNA	PFCA	C9HF17O2	463.97	-0.2	-	0	0	0	1	0	1.25893e-08	1	0	-1	462.97	96485	-208.404	9	17	0.334365	69.6165	8	1.79657	5.6	7.7	1:10 CaCl2	not reported	not reported	not reported	not reported	not reported	not reported	not reported	7.8	not reported	48.9	32.6	18.5	not reported	100	0.13	0.0013
475	Nguyen	2020	Environmental Science and Technology	10.1021/acs.est.0c05705	soil	S8	PFNA	PFCA	C9HF17O2	463.97	-0.2	-	0	0	0	1	0	1.99526e-08	1	0	-1	462.97	96485	-208.404	9	17	0.334365	69.6165	8	1.79657	5.6	7.5	1:10 CaCl2	not reported	not reported	not reported	not reported	not reported	not reported	not reported	2.28	not reported	93	1	5	not reported	99	0.4	0.004
476	Nguyen	2020	Environmental Science and Technology	10.1021/acs.est.0c05705	soil	S9	PFNA	PFCA	C9HF17O2	463.97	-0.2	-	0	0	0	1	0	5.01187e-08	1	0	-1	462.97	96485	-208.404	9	17	0.334365	69.6165	8	1.79657	5.6	7.1	1:10 CaCl2	not reported	not reported	not reported	not reported	not reported	not reported	not reported	17.42	not reported	48.86	16.05	35.09	not reported	100	1.19	0.0119
477	Nguyen	2020	Environmental Science and Technology	10.1021/acs.est.0c05705	soil	S10	PFNA	PFCA	C9HF17O2	463.97	-0.2	-	0	0	0	1	0	2.51189e-07	1	0	-1	462.97	96485	-208.404	9	17	0.334365	69.6165	8	1.79657	5.6	6.4	1:10 CaCl2	not reported	not reported	not reported	not reported	not reported	not reported	not reported	16.54	not reported	29.38	13.9	56.71	not reported	99.99	0.17	0.0017
478	Campos-Pereira	2018	Chemosphere	10.1016/j.chemosphere.2018.05.012	soil	organic soil horitzon	PFNA	PFCA	C9HF17O2	463.97	-0.2	-	0	0	0	0.99998	0	1.99522e-05	1	0	-0.99998	462.97	96485	-208.4	9	17	0.334365	69.6165	8	1.79657	5.6	4.5	deionized water	0.0586373	1.05	0.00586373	0.184543	6.84	0.0184543	0,1 M HNO3	21.4965	KNN input	41.7375	35.037	21.971	KNN input	98.7455	45	0.45
479	Fabregat-Palau	2021	Science of the Total Environment	10.1016/j.scitotenv.2021.149343	soil	ALM	PFNA	PFCA	C9HF17O2	463.97	-0.2	-	0	0	0	0.999998	0	1.99526e-06	1	0	-0.999998	462.97	96485	-208.404	9	17	0.334365	69.6165	8	1.79657	5.6	5.5	1:25 deionized water	1.013	18.1395	0.1013	0.404	14.9741	0.0404	Asc / OA	23.4	BaCl2-TEA (pH 8.2)	54.4	35	10.6	Pipette	100	1.6	0.016
480	Fabregat-Palau	2021	Science of the Total Environment	10.1016/j.scitotenv.2021.149343	soil	DELTA2	PFNA	PFCA	C9HF17O2	463.97	-0.2	-	0	0	0	1	0	6.30957e-09	1	0	-1	462.97	96485	-208.404	9	17	0.334365	69.6165	8	1.79657	5.6	8	1:25 deionized water	2.966	53.1113	0.2966	0.23	8.52483	0.023	Asc / OA	87.3	BaCl2-TEA (pH 8.2)	12.2	54.3	33.5	Pipette	100	7.7	0.077
481	Fabregat-Palau	2021	Science of the Total Environment	10.1016/j.scitotenv.2021.149343	soil	OVI01	PFNA	PFCA	C9HF17O2	463.97	-0.2	-	0	0	0	0.999996	0	3.98106e-06	1	0	-0.999996	462.97	96485	-208.403	9	17	0.334365	69.6165	8	1.79657	5.6	5.2	1:25 deionized water	4.515	80.8488	0.4515	0.377	13.9733	0.0377	Asc / OA	44.3	BaCl2-TEA (pH 8.2)	41.3	39.8	18.9	Pipette	100	9.4	0.094
482	Fabregat-Palau	2021	Science of the Total Environment	10.1016/j.scitotenv.2021.149343	soil	DUBLIN	PFNA	PFCA	C9HF17O2	463.97	-0.2	-	0	0	0	0.999999	0	9.99999e-07	1	0	-0.999999	462.97	96485	-208.404	9	17	0.334365	69.6165	8	1.79657	5.6	5.8	1:25 deionized water	6.502	116.429	0.6502	1.732	64.1957	0.1732	Asc / OA	90	BaCl2-TEA (pH 8.2)	46	51	3	Pipette	100	27	0.27
483	Fabregat-Palau	2021	Science of the Total Environment	10.1016/j.scitotenv.2021.149343	soil	UIAR	PFNA	PFCA	C9HF17O2	463.97	-0.2	-	0	0	0	0.999999	0	1.25892e-06	1	0	-0.999999	462.97	96485	-208.404	9	17	0.334365	69.6165	8	1.79657	5.6	5.7	1:25 deionized water	12.358	221.291	1.2358	1.027	38.0652	0.1027	Asc / OA	103	BaCl2-TEA (pH 8.2)	35	63	2	Pipette	100	32	0.32
484	Fabregat-Palau	2021	Science of the Total Environment	10.1016/j.scitotenv.2021.149343	soil	BRA	PFNA	PFCA	C9HF17O2	463.97	-0.2	-	0	0	0	0.999999	0	1.25892e-06	1	0	-0.999999	462.97	96485	-208.404	9	17	0.334365	69.6165	8	1.79657	5.6	5.7	1:25 deionized water	10.64	190.527	1.064	0.167	6.18977	0.0167	Asc / OA	140	BaCl2-TEA (pH 8.2)	20.7	78	1.3	Pipette	100	39	0.39
485	Fabregat-Palau	2021	Science of the Total Environment	10.1016/j.scitotenv.2021.149343	soil	KOM	PFNA	PFCA	C9HF17O2	463.97	-0.2	-	0	0	0	0.999999	0	1.25892e-06	1	0	-0.999999	462.97	96485	-208.404	9	17	0.334365	69.6165	8	1.79657	5.6	5.7	1:25 deionized water	19.668	352.189	1.9668	0.481	17.828	0.0481	Asc / OA	114	BaCl2-TEA (pH 8.2)	20	78.9	1.1	Pipette	100	41	0.41
486	Cai	2022	Science of the Total Environment	10.1016/j.scitotenv.2022.152975	soil	Clarke Hill	PFNA	PFCA	C9HF17O2	463.97	-0.2	-	0	0	0	0.99999	0	9.9999e-06	1	0	-0.99999	462.97	96485	-208.402	9	17	0.334365	69.6165	8	1.79657	5.6	4.8	1:5 CaCl2	8.3	148.626	0.83	7.85	290.956	0.785	???	15.3408	KNN input	32	40	28	not reported	100	4.9	0.049
487	Cai	2022	Science of the Total Environment	10.1016/j.scitotenv.2022.152975	soil	Minatoro	PFNA	PFCA	C9HF17O2	463.97	-0.2	-	0	0	0	0.999999	0	7.94328e-07	1	0	-0.999999	462.97	96485	-208.404	9	17	0.334365	69.6165	8	1.79657	5.6	5.9	1:5 CaCl2	1.4	25.0694	0.14	0.92	34.0993	0.092	???	15.3408	KNN input	37	22	41	not reported	100	2.6	0.026
488	Enevoldsen	2010	Analytical Bioanalytical Chemistry	10.1007/s00216-010-4066-0	soil	Sj. Odde	PFDA	PFCA	C10HF19O2	513.967	-0.2	-	0	0	0	1	0	1.58489e-08	1	0	-1	512.967	96485	-188.092	10	19	0.33241	70.2379	9	0.90309	6.3	7.6	not reported	8.12	145.402	0.812	1.294	47.9615	0.1294	CBD	5.69857	KNN input	41	22	37	not reported	100	0.42	0.0042
489	Enevoldsen	2010	Analytical Bioanalytical Chemistry	10.1007/s00216-010-4066-0	soil	Jynnevard	PFDA	PFCA	C10HF19O2	513.967	-0.2	-	0	0	0	0.999999	0	5.01187e-07	1	0	-0.999999	512.967	96485	-188.092	10	19	0.33241	70.2379	9	0.90309	6.3	6.1	not reported	2.73	48.8853	0.273	2.632	97.5537	0.2632	CBD	12.8199	KNN input	94	1	5	not reported	100	1	0.01
490	Guelfo	2013	Environmental Science and Technology	10.1021/es3048043	soil	Loamy sand A	PFDA	PFCA	C10HF19O2	513.967	-0.2	-	0	0	0	0.999999	0	5.01187e-07	1	0	-0.999999	512.967	96485	-188.092	10	19	0.33241	70.2379	9	0.90309	6.3	6.1	not reported	2.21	39.5738	0.221	0.93	34.47	0.093	CBD	14.2768	KNN input	81	1	9	not reported	91	1.7	0.017
491	Guelfo	2013	Environmental Science and Technology	10.1021/es3048043	soil	Loam B	PFDA	PFCA	C10HF19O2	513.967	-0.2	-	0	0	0	1	0	1e-08	1	0	-1	512.967	96485	-188.092	10	19	0.33241	70.2379	9	0.90309	6.3	7.8	not reported	6.14	0.614	0.614	1.67	0.167	0.167	CBD	6.49567	KNN input	33	42	25	not reported	100	4.5	0.045
492	Guelfo	2013	Environmental Science and Technology	10.1021/es3048043	soil	Sandy Clay Loam C	PFDA	PFCA	C10HF19O2	513.967	-0.2	-	0	0	0	0.999996	0	3.98106e-06	1	0	-0.999996	512.967	96485	-188.091	10	19	0.33241	70.2379	9	0.90309	6.3	5.2	not reported	24.17	432.805	2.417	3.99	147.887	0.399	CBD	12.0098	KNN input	47	20	33	not reported	100	0.8	0.008
493	Campos-Pereira	2018	Chemosphere	10.1016/j.chemosphere.2018.05.012	soil	organic soil horitzon	PFDA	PFCA	C10HF19O2	513.967	-0.2	-	0	0	0	0.99998	0	1.99522e-05	1	0	-0.99998	512.967	96485	-188.088	10	19	0.33241	70.2379	9	0.90309	6.3	4.5	deionized water	0.0586373	1.05	0.00586373	0.184543	6.84	0.0184543	0,1 M HNO3	21.4965	KNN input	41.7375	35.037	21.971	KNN input	98.7455	45	0.45
494	Campos Pereira	2023	Chemosphere	10.1016/j.chemosphere.2023.138133	soil	Kungsangen (0-10cm)	PFDA	PFCA	C10HF19O2	513.967	-0.2	-	0	0	0	0.999999	0	7.94328e-07	1	0	-0.999999	512.967	96485	-188.092	10	19	0.33241	70.2379	9	0.90309	6.3	5.9	ISO 10390:2005	10.0521	180	1.00521	1.3491	50	0.13491	Oxalate	20	CoHex	4.2	53	43	ISO 11277:2020	100.2	3.1	0.031
495	Campos Pereira	2023	Chemosphere	10.1016/j.chemosphere.2023.138133	soil	Paskalampa Bs	PFDA	PFCA	C10HF19O2	513.967	-0.2	-	0	0	0	0.999998	0	1.99526e-06	1	0	-0.999998	512.967	96485	-188.092	10	19	0.33241	70.2379	9	0.90309	6.3	5.5	ISO 10390:2005	7.25985	130	0.725985	13.491	500	1.3491	Oxalate	1	CoHex	54	42	4	ISO 11277:2020	100	2.2	0.022
496	Campos Pereira	2023	Chemosphere	10.1016/j.chemosphere.2023.138133	soil	Fors	PFDA	PFCA	C10HF19O2	513.967	-0.2	-	0	0	0	1	0	3.98107e-09	1	0	-1	512.967	96485	-188.092	10	19	0.33241	70.2379	9	0.90309	6.3	8.2	ISO 10390:2005	1.89873	34	0.189873	0.755496	28	0.0755496	Oxalate	15	CoHex	27	56	16	ISO 11277:2020	99	1.6	0.016
497	Campos Pereira	2023	Chemosphere	10.1016/j.chemosphere.2023.138133	soil	Arboga (field-contaminated)	PFDA	PFCA	C10HF19O2	513.967	-0.2	-	0	0	0	0.999998	0	1.99526e-06	1	0	-0.999998	512.967	96485	-188.092	10	19	0.33241	70.2379	9	0.90309	6.3	5.5	ISO 10390:2005	6.14295	110	0.614295	0.836442	31	0.0836442	Oxalate	8.6	CoHex	27	44	29	ISO 11277:2020	100	1.3	0.013
498	Campos Pereira	2023	Chemosphere	10.1016/j.chemosphere.2023.138133	soil	Nantuna	PFDA	PFCA	C10HF19O2	513.967	-0.2	-	0	0	0	1	0	3.16228e-09	1	0	-1	512.967	96485	-188.092	10	19	0.33241	70.2379	9	0.90309	6.3	8.3	ISO 10390:2005	2.06627	37	0.206626	0.728514	27	0.0728514	Oxalate	14	CoHex	80	15	4.4	ISO 11277:2020	99.4	1.2	0.012
499	Campos Pereira	2023	Chemosphere	10.1016/j.chemosphere.2023.138133	soil	Krusenberg	PFDA	PFCA	C10HF19O2	513.967	-0.2	-	0	0	0	0.999998	0	1.99526e-06	1	0	-0.999998	512.967	96485	-188.092	10	19	0.33241	70.2379	9	0.90309	6.3	5.5	ISO 10390:2005	1.34028	24	0.134028	0.323784	12	0.0323784	Oxalate	2.6	CoHex	86	8	6	ISO 11277:2020	100	1.2	0.012
500	Campos Pereira	2023	Chemosphere	10.1016/j.chemosphere.2023.138133	soil	Paskalampa E	PFDA	PFCA	C10HF19O2	513.967	-0.2	-	0	0	0	0.999984	0	1.58487e-05	1	0	-0.999984	512.967	96485	-188.089	10	19	0.33241	70.2379	9	0.90309	6.3	4.6	ISO 10390:2005	0.139613	2.5	0.0139612	0.0512658	1.9	0.00512658	Oxalate	1.8	CoHex	53	40	7	ISO 11277:2020	100	1.1	0.011
501	Campos Pereira	2023	Chemosphere	10.1016/j.chemosphere.2023.138133	soil	Kungsangen (70-80cm)	PFDA	PFCA	C10HF19O2	513.967	-0.2	-	0	0	0	1	0	1.58489e-07	1	0	-1	512.967	96485	-188.092	10	19	0.33241	70.2379	9	0.90309	6.3	6.6	ISO 10390:2005	11.169	200	1.1169	1.37608	51	0.137608	Oxalate	16	CoHex	0.68	48	52	ISO 11277:2020	100.68	0.91	0.0091
502	Campos Pereira	2023	Chemosphere	10.1016/j.chemosphere.2023.138133	soil	Hogasa (subsoil)	PFDA	PFCA	C10HF19O2	513.967	-0.2	-	0	0	0	0.999999	0	9.99999e-07	1	0	-0.999999	512.967	96485	-188.092	10	19	0.33241	70.2379	9	0.90309	6.3	5.8	ISO 10390:2005	1.67535	30	0.167535	0.755496	28	0.0755496	Oxalate	0.77	CoHex	89	8	3	ISO 11277:2020	100	0.3	0.003
503	Campos Pereira	2023	Chemosphere	10.1016/j.chemosphere.2023.138133	soil	Riddarhyttan	PFDA	PFCA	C10HF19O2	513.967	-0.2	-	0	0	0	0.999997	0	3.16227e-06	1	0	-0.999997	512.967	96485	-188.091	10	19	0.33241	70.2379	9	0.90309	6.3	5.3	ISO 10390:2005	1.22859	22	0.122859	2.15856	80	0.215856	Oxalate	0.45	CoHex	96	3	2	ISO 11277:2020	101	0.19	0.0019
504	Li	2019	Science of the Total Environment	10.1016/j.scitotenv.2018.08.209	soil	soil S1	PFDA	PFCA	C10HF19O2	513.967	-0.2	-	0	0	0	0.999998	0	1.54881e-06	1	0	-0.999998	512.967	96485	-188.092	10	19	0.33241	70.2379	9	0.90309	6.3	5.61	Not reported	6.3647	113.971	0.63647	11.8018	437.426	1.18018	CBD	11	Not reported	40.7	23.3	36	Not reported	100	3.82	0.0382
505	Li	2019	Science of the Total Environment	10.1016/j.scitotenv.2018.08.209	soil	soil S2	PFDA	PFCA	C10HF19O2	513.967	-0.2	-	0	0	0	0.99997	0	2.95112e-05	1	0	-0.99997	512.967	96485	-188.086	10	19	0.33241	70.2379	9	0.90309	6.3	4.33	Not reported	2.97252	53.2281	0.297252	2.37623	88.0738	0.237623	CBD	19	Not reported	46.7	50	3.3	Not reported	100	0.52	0.0052
506	Li	2019	Science of the Total Environment	10.1016/j.scitotenv.2018.08.209	soil	soil S3	PFDA	PFCA	C10HF19O2	513.967	-0.2	-	0	0	0	0.999865	0	0.000134878	1	0	-0.999865	512.967	96485	-188.067	10	19	0.33241	70.2379	9	0.90309	6.3	3.67	Not reported	1.05612	18.9116	0.105612	0.534519	19.8117	0.0534519	CBD	6.57	Not reported	59.3	21.3	19.4	Not reported	100	0.258	0.00258
507	Li	2019	Science of the Total Environment	10.1016/j.scitotenv.2018.08.209	soil	soil S4	PFDA	PFCA	C10HF19O2	513.967	-0.2	-	0	0	0	0.999986	0	1.44542e-05	1	0	-0.999986	512.967	96485	-188.089	10	19	0.33241	70.2379	9	0.90309	6.3	4.64	Not reported	4.6791	83.7873	0.46791	7.77964	288.348	0.777964	CBD	19.6	Not reported	42	36.7	21.3	Not reported	100	0.928	0.00928
508	Li	2019	Science of the Total Environment	10.1016/j.scitotenv.2018.08.209	soil	soil S5	PFDA	PFCA	C10HF19O2	513.967	-0.2	-	0	0	0	0.999955	0	4.46664e-05	1	0	-0.999955	512.967	96485	-188.084	10	19	0.33241	70.2379	9	0.90309	6.3	4.15	Not reported	3.97269	71.1378	0.397269	5.17584	191.84	0.517584	CBD	9.76	Not reported	49.3	39.4	11.3	Not reported	100	2.48	0.0248
509	Li	2019	Science of the Total Environment	10.1016/j.scitotenv.2018.08.209	soil	soil S6	PFDA	PFCA	C10HF19O2	513.967	-0.2	-	0	0	0	0.999919	0	8.12764e-05	1	0	-0.999919	512.967	96485	-188.077	10	19	0.33241	70.2379	9	0.90309	6.3	3.89	Not reported	2.06328	36.9466	0.206328	0.33553	12.4362	0.033553	CBD	2.89	Not reported	60	16	24	Not reported	100	0.993	0.00993
510	Higgins and Luthy	2007	Environmental Science and Technology	10.1021/es061000n	sediment	1	PFDA	PFCA	C10HF19O2	513.967	-0.2	-	0	0	0	1	0	6.30957e-08	1	0	-1	512.967	96485	-188.092	10	19	0.33241	70.2379	9	0.90309	6.3	7	Non reported	18.6539	334.03	1.86539	1.10618	41	0.110618	DCB	38.6	Non reported	11	36	53	Non reported	100	2.48	0.0248
511	Higgins and Luthy	2007	Environmental Science and Technology	10.1021/es061000n	sediment	2	PFDA	PFCA	C10HF19O2	513.967	-0.2	-	0	0	0	1	0	1.99526e-08	1	0	-1	512.967	96485	-188.092	10	19	0.33241	70.2379	9	0.90309	6.3	7.5	Non reported	6.47802	116	0.647802	0.18886	7	0.018886	DCB	30	Non reported	49	25	26	Non reported	100	1.02	0.0102
512	Higgins and Luthy	2007	Environmental Science and Technology	10.1021/es061000n	sediment	3	PFDA	PFCA	C10HF19O2	513.967	-0.2	-	0	0	0	1	0	1.58489e-08	1	0	-1	512.967	96485	-188.092	10	19	0.33241	70.2379	9	0.90309	6.3	7.6	Non reported	6.75785	121.011	0.675785	0.37772	14	0.037772	DCB	32.1	Non reported	31	38	31	Non reported	100	4.34	0.0434
513	Higgins and Luthy	2007	Environmental Science and Technology	10.1021/es061000n	sediment	4	PFDA	PFCA	C10HF19O2	513.967	-0.2	-	0	0	0	1	0	2.51189e-07	1	0	-1	512.967	96485	-188.092	10	19	0.33241	70.2379	9	0.90309	6.3	6.4	Non reported	57.2709	1025.53	5.72709	4.61358	171	0.461358	DCB	32.1	Non reported	65	22	13	Non reported	100	0.56	0.0056
514	Higgins and Luthy	2007	Environmental Science and Technology	10.1021/es061000n	sediment	5	PFDA	PFCA	C10HF19O2	513.967	-0.2	-	0	0	0	0.999999	0	1.25892e-06	1	0	-0.999999	512.967	96485	-188.092	10	19	0.33241	70.2379	9	0.90309	6.3	5.7	Non reported	14.9678	268.024	1.49678	2.4282	90	0.24282	DCB	22	Non reported	80	15	5	Non reported	100	9.66	0.0966
515	Huiting Chen	2016	Chemosphere	10.1016/j.chemosphere.2015.10.055	sediment	fresh sediment	PFDA	PFCA	C10HF19O2	513.967	-0.2	-	0	0	0	1	0	1.58489e-08	1	0	-1	512.967	96485	-188.092	10	19	0.33241	70.2379	9	0.90309	6.3	7.6	not reported	0.028492	0.510198	0.0028492	0.012054	0.446775	0.0012054	not reported	15.9004	KNN input	4	61	35	not reported	100	2.52	0.0252
516	McLachlan	2019	Chemosphere	10.1016/j.chemosphere.2019.02.012	soil	Lower Layer	PFDA	PFCA	C10HF19O2	513.967	-0.2	-	0	0	0	0.999996	0	3.54812e-06	1	0	-0.999996	512.967	96485	-188.091	10	19	0.33241	70.2379	9	0.90309	6.3	5.25	not reported	not reported	not reported	not reported	not reported	not reported	not reported	not reported	5.70232	KNN input	100	0	0	not reported	100	0.4	0.004
517	McLachlan	2019	Chemosphere	10.1016/j.chemosphere.2019.02.012	soil	Upper layer	PFDA	PFCA	C10HF19O2	513.967	-0.2	-	0	0	0	0.999999	0	1.34896e-06	1	0	-0.999999	512.967	96485	-188.092	10	19	0.33241	70.2379	9	0.90309	6.3	5.67	not reported	not reported	not reported	not reported	not reported	not reported	not reported	not reported	9.20377	KNN input	71	24	5	not reported	100	0.93	0.0093
518	Gredelj	2020	Science of the Total Environment	10.1016/j.scitotenv.2019.134766	soil	Agripolis soil	PFDA	PFCA	C10HF19O2	513.967	-0.2	-	0	0	0	1	0	1e-08	1	0	-1	512.967	96485	-188.092	10	19	0.33241	70.2379	9	0.90309	6.3	7.8	not reported	not reported	not reported	not reported	not reported	not reported	not reported	not reported	11.1748	KNN input	47	38	15	not reported	100	1.43	0.0143
519	Mejia-Avendaño	2021	Environmental Science and Technology	10.1021/acs.est.9b04989	soil	ID1	PFDA	PFCA	C10HF19O2	513.967	-0.2	-	0	0	0	1	0	1.77828e-08	1	0	-1	512.967	96485	-188.092	10	19	0.33241	70.2379	9	0.90309	6.3	7.55	1:10 deionized water	not reported	not reported	not reported	not reported	not reported	not reported	not reported	2.52	BaCl2-TEA (pH 8.2)	45.3	30	24.7	Pipette	100	3.4	0.034
520	Mejia-Avendaño	2021	Environmental Science and Technology	10.1021/acs.est.9b04989	soil	ID2	PFDA	PFCA	C10HF19O2	513.967	-0.2	-	0	0	0	1	0	3.89045e-09	1	0	-1	512.967	96485	-188.092	10	19	0.33241	70.2379	9	0.90309	6.3	8.21	1:10 deionized water	not reported	not reported	not reported	not reported	not reported	not reported	not reported	11.4	BaCl2-TEA (pH 8.2)	28.7	40	31.3	Pipette	100	1.7	0.017
521	Mejia-Avendaño	2021	Environmental Science and Technology	10.1021/acs.est.9b04989	soil	ID3	PFDA	PFCA	C10HF19O2	513.967	-0.2	-	0	0	0	1	0	1.69824e-07	1	0	-1	512.967	96485	-188.092	10	19	0.33241	70.2379	9	0.90309	6.3	6.57	1:10 deionized water	not reported	not reported	not reported	not reported	not reported	not reported	not reported	9.93	BaCl2-TEA (pH 8.2)	20	50	30	Pipette	100	2.9	0.029
522	Mejia-Avendaño	2021	Environmental Science and Technology	10.1021/acs.est.9b04989	soil	ID4	PFDA	PFCA	C10HF19O2	513.967	-0.2	-	0	0	0	0.99998	0	1.99522e-05	1	0	-0.99998	512.967	96485	-188.088	10	19	0.33241	70.2379	9	0.90309	6.3	4.5	1:10 deionized water	not reported	not reported	not reported	not reported	not reported	not reported	not reported	11.497	KNN input	51.2	36.2	12.6	Pipette	100	7.3	0.073
523	Mejia-Avendaño	2021	Environmental Science and Technology	10.1021/acs.est.9b04989	soil	ID5	PFDA	PFCA	C10HF19O2	513.967	-0.2	-	0	0	0	0.999996	0	4.46682e-06	1	0	-0.999996	512.967	96485	-188.091	10	19	0.33241	70.2379	9	0.90309	6.3	5.15	1:10 deionized water	not reported	not reported	not reported	not reported	not reported	not reported	not reported	0.58	BaCl2-TEA (pH 8.2)	59.2	32.2	8.6	Pipette	100	1.8	0.018
524	Chao Yin	2022	Environmental Pollution	10.1016/j.envpol.2022.118957	sediment	sediment	PFDA	PFCA	C10HF19O2	513.967	-0.2	-	0	0	0	1	0	6.0256e-09	1	0	-1	512.967	96485	-188.092	10	19	0.33241	70.2379	9	0.90309	6.3	8.02	not reported	not reported	not reported	not reported	not reported	not reported	not reported	not reported	11.9347	KNN input	6.34	85.56	8.08	not reported	99.98	0.37	0.0037
525	Wang	2022	Chemosphere	10.1016/j.chemosphere.2021.133224	soil	Aubbeenaubbee-Capac	PFDA	PFCA	C10HF19O2	513.967	-0.2	-	0	0	0	0.999998	0	1.50106e-06	1	0	-0.999998	512.967	96485	-188.092	10	19	0.33241	70.2379	9	0.90309	6.3	5.6236	KNN input	not reported	not reported	not reported	not reported	not reported	not reported	not reported	17.2	not reported	44.8	27	28.2	not reported	100	4	0.04
526	Wang	2022	Chemosphere	10.1016/j.chemosphere.2021.133224	soil	Colwood-Brookston	PFDA	PFCA	C10HF19O2	513.967	-0.2	-	0	0	0	0.999998	0	1.7666e-06	1	0	-0.999998	512.967	96485	-188.092	10	19	0.33241	70.2379	9	0.90309	6.3	5.55286	KNN input	not reported	not reported	not reported	not reported	not reported	not reported	not reported	12.2	not reported	41.8	30	28.2	not reported	100	2	0.02
527	Wang	2022	Chemosphere	10.1016/j.chemosphere.2021.133224	soil	Riddles-Hillsdale	PFDA	PFCA	C10HF19O2	513.967	-0.2	-	0	0	0	0.999998	0	2.2532e-06	1	0	-0.999998	512.967	96485	-188.092	10	19	0.33241	70.2379	9	0.90309	6.3	5.4472	KNN input	not reported	not reported	not reported	not reported	not reported	not reported	not reported	7.3	not reported	48.9	26.9	24.2	not reported	100	2.2	0.022
528	Nguyen	2020	Environmental Science and Technology	10.1021/acs.est.0c05705	soil	S1	PFDA	PFCA	C10HF19O2	513.967	-0.2	-	0	0	0	1	0	1.99526e-08	1	0	-1	512.967	96485	-188.092	10	19	0.33241	70.2379	9	0.90309	6.3	7.5	1:10 CaCl2	not reported	not reported	not reported	not reported	not reported	not reported	not reported	41.4	not reported	16.9	17.5	65.6	not reported	100	0.7	0.007
529	Nguyen	2020	Environmental Science and Technology	10.1021/acs.est.0c05705	soil	S2	PFDA	PFCA	C10HF19O2	513.967	-0.2	-	0	0	0	1	0	1e-07	1	0	-1	512.967	96485	-188.092	10	19	0.33241	70.2379	9	0.90309	6.3	6.8	1:10 CaCl2	not reported	not reported	not reported	not reported	not reported	not reported	not reported	7.1	not reported	48.9	27	24.2	not reported	100.1	0.37	0.0037
530	Nguyen	2020	Environmental Science and Technology	10.1021/acs.est.0c05705	soil	S3	PFDA	PFCA	C10HF19O2	513.967	-0.2	-	0	0	0	1	0	3.98107e-07	1	0	-1	512.967	96485	-188.092	10	19	0.33241	70.2379	9	0.90309	6.3	6.2	1:10 CaCl2	not reported	not reported	not reported	not reported	not reported	not reported	not reported	8	not reported	51.44	10.17	38.38	not reported	99.99	0.08	0.0008
531	Nguyen	2020	Environmental Science and Technology	10.1021/acs.est.0c05705	soil	S4	PFDA	PFCA	C10HF19O2	513.967	-0.2	-	0	0	0	1	0	1.25893e-08	1	0	-1	512.967	96485	-188.092	10	19	0.33241	70.2379	9	0.90309	6.3	7.7	1:10 CaCl2	not reported	not reported	not reported	not reported	not reported	not reported	not reported	4.8	not reported	46	37	17	not reported	100	0.25	0.0025
532	Nguyen	2020	Environmental Science and Technology	10.1021/acs.est.0c05705	soil	S5	PFDA	PFCA	C10HF19O2	513.967	-0.2	-	0	0	0	1	0	2.51189e-08	1	0	-1	512.967	96485	-188.092	10	19	0.33241	70.2379	9	0.90309	6.3	7.4	1:10 CaCl2	not reported	not reported	not reported	not reported	not reported	not reported	not reported	29.6	not reported	39.8	7.7	52.5	not reported	100	2.23	0.0223
533	Nguyen	2020	Environmental Science and Technology	10.1021/acs.est.0c05705	soil	S6	PFDA	PFCA	C10HF19O2	513.967	-0.2	-	0	0	0	1	0	1.25893e-08	1	0	-1	512.967	96485	-188.092	10	19	0.33241	70.2379	9	0.90309	6.3	7.7	1:10 CaCl2	not reported	not reported	not reported	not reported	not reported	not reported	not reported	21.63	not reported	70	11	19	not reported	100	4.9	0.049
534	Nguyen	2020	Environmental Science and Technology	10.1021/acs.est.0c05705	soil	S7	PFDA	PFCA	C10HF19O2	513.967	-0.2	-	0	0	0	1	0	1.25893e-08	1	0	-1	512.967	96485	-188.092	10	19	0.33241	70.2379	9	0.90309	6.3	7.7	1:10 CaCl2	not reported	not reported	not reported	not reported	not reported	not reported	not reported	7.8	not reported	48.9	32.6	18.5	not reported	100	0.13	0.0013
535	Nguyen	2020	Environmental Science and Technology	10.1021/acs.est.0c05705	soil	S8	PFDA	PFCA	C10HF19O2	513.967	-0.2	-	0	0	0	1	0	1.99526e-08	1	0	-1	512.967	96485	-188.092	10	19	0.33241	70.2379	9	0.90309	6.3	7.5	1:10 CaCl2	not reported	not reported	not reported	not reported	not reported	not reported	not reported	2.28	not reported	93	1	5	not reported	99	0.4	0.004
536	Nguyen	2020	Environmental Science and Technology	10.1021/acs.est.0c05705	soil	S9	PFDA	PFCA	C10HF19O2	513.967	-0.2	-	0	0	0	1	0	5.01187e-08	1	0	-1	512.967	96485	-188.092	10	19	0.33241	70.2379	9	0.90309	6.3	7.1	1:10 CaCl2	not reported	not reported	not reported	not reported	not reported	not reported	not reported	17.42	not reported	48.86	16.05	35.09	not reported	100	1.19	0.0119
537	Nguyen	2020	Environmental Science and Technology	10.1021/acs.est.0c05705	soil	S10	PFDA	PFCA	C10HF19O2	513.967	-0.2	-	0	0	0	1	0	2.51189e-07	1	0	-1	512.967	96485	-188.092	10	19	0.33241	70.2379	9	0.90309	6.3	6.4	1:10 CaCl2	not reported	not reported	not reported	not reported	not reported	not reported	not reported	16.54	not reported	29.38	13.9	56.71	not reported	99.99	0.17	0.0017
538	Guelfo	2013	Environmental Science and Technology	10.1021/es3048043	soil	Loamy sand A	PFUnA	PFCA	C11HF21O2	563.964	-0.2	-	0	0	0	1	0	1e-08	1	0	-1	562.964	96485	-171.388	11	21	0.330827	70.7492	10	0.00860017	6.9	7.8	not reported	6.14	0.614	0.614	1.67	0.167	0.167	CBD	6.49567	KNN input	33	42	25	not reported	100	1.7	0.017
539	Campos Pereira	2023	Chemosphere	10.1016/j.chemosphere.2023.138133	soil	Kungsangen (0-10cm)	PFUnA	PFCA	C11HF21O2	563.964	-0.2	-	0	0	0	0.999999	0	7.94328e-07	1	0	-0.999999	562.964	96485	-171.387	11	21	0.330827	70.7492	10	0.00860017	6.9	5.9	ISO 10390:2005	10.0521	180	1.00521	1.3491	50	0.13491	Oxalate	20	CoHex	4.2	53	43	ISO 11277:2020	100.2	3.1	0.031
540	Campos Pereira	2023	Chemosphere	10.1016/j.chemosphere.2023.138133	soil	Paskalampa Bs	PFUnA	PFCA	C11HF21O2	563.964	-0.2	-	0	0	0	0.999998	0	1.99526e-06	1	0	-0.999998	562.964	96485	-171.387	11	21	0.330827	70.7492	10	0.00860017	6.9	5.5	ISO 10390:2005	7.25985	130	0.725985	13.491	500	1.3491	Oxalate	1	CoHex	54	42	4	ISO 11277:2020	100	2.2	0.022
541	Campos Pereira	2023	Chemosphere	10.1016/j.chemosphere.2023.138133	soil	Fors	PFUnA	PFCA	C11HF21O2	563.964	-0.2	-	0	0	0	1	0	3.98107e-09	1	0	-1	562.964	96485	-171.388	11	21	0.330827	70.7492	10	0.00860017	6.9	8.2	ISO 10390:2005	1.89873	34	0.189873	0.755496	28	0.0755496	Oxalate	15	CoHex	27	56	16	ISO 11277:2020	99	1.6	0.016
542	Campos Pereira	2023	Chemosphere	10.1016/j.chemosphere.2023.138133	soil	Arboga (field-contaminated)	PFUnA	PFCA	C11HF21O2	563.964	-0.2	-	0	0	0	0.999998	0	1.99526e-06	1	0	-0.999998	562.964	96485	-171.387	11	21	0.330827	70.7492	10	0.00860017	6.9	5.5	ISO 10390:2005	6.14295	110	0.614295	0.836442	31	0.0836442	Oxalate	8.6	CoHex	27	44	29	ISO 11277:2020	100	1.3	0.013
543	Campos Pereira	2023	Chemosphere	10.1016/j.chemosphere.2023.138133	soil	Nantuna	PFUnA	PFCA	C11HF21O2	563.964	-0.2	-	0	0	0	1	0	3.16228e-09	1	0	-1	562.964	96485	-171.388	11	21	0.330827	70.7492	10	0.00860017	6.9	8.3	ISO 10390:2005	2.06627	37	0.206626	0.728514	27	0.0728514	Oxalate	14	CoHex	80	15	4.4	ISO 11277:2020	99.4	1.2	0.012
544	Campos Pereira	2023	Chemosphere	10.1016/j.chemosphere.2023.138133	soil	Krusenberg	PFUnA	PFCA	C11HF21O2	563.964	-0.2	-	0	0	0	0.999998	0	1.99526e-06	1	0	-0.999998	562.964	96485	-171.387	11	21	0.330827	70.7492	10	0.00860017	6.9	5.5	ISO 10390:2005	1.34028	24	0.134028	0.323784	12	0.0323784	Oxalate	2.6	CoHex	86	8	6	ISO 11277:2020	100	1.2	0.012
545	Campos Pereira	2023	Chemosphere	10.1016/j.chemosphere.2023.138133	soil	Paskalampa E	PFUnA	PFCA	C11HF21O2	563.964	-0.2	-	0	0	0	0.999984	0	1.58487e-05	1	0	-0.999984	562.964	96485	-171.385	11	21	0.330827	70.7492	10	0.00860017	6.9	4.6	ISO 10390:2005	0.139613	2.5	0.0139612	0.0512658	1.9	0.00512658	Oxalate	1.8	CoHex	53	40	7	ISO 11277:2020	100	1.1	0.011
546	Campos Pereira	2023	Chemosphere	10.1016/j.chemosphere.2023.138133	soil	Kungsangen (70-80cm)	PFUnA	PFCA	C11HF21O2	563.964	-0.2	-	0	0	0	1	0	1.58489e-07	1	0	-1	562.964	96485	-171.387	11	21	0.330827	70.7492	10	0.00860017	6.9	6.6	ISO 10390:2005	11.169	200	1.1169	1.37608	51	0.137608	Oxalate	16	CoHex	0.68	48	52	ISO 11277:2020	100.68	0.91	0.0091
547	Campos Pereira	2023	Chemosphere	10.1016/j.chemosphere.2023.138133	soil	Hogasa (subsoil)	PFUnA	PFCA	C11HF21O2	563.964	-0.2	-	0	0	0	0.999999	0	9.99999e-07	1	0	-0.999999	562.964	96485	-171.387	11	21	0.330827	70.7492	10	0.00860017	6.9	5.8	ISO 10390:2005	1.67535	30	0.167535	0.755496	28	0.0755496	Oxalate	0.77	CoHex	89	8	3	ISO 11277:2020	100	0.3	0.003
548	Campos Pereira	2023	Chemosphere	10.1016/j.chemosphere.2023.138133	soil	Riddarhyttan	PFUnA	PFCA	C11HF21O2	563.964	-0.2	-	0	0	0	0.999997	0	3.16227e-06	1	0	-0.999997	562.964	96485	-171.387	11	21	0.330827	70.7492	10	0.00860017	6.9	5.3	ISO 10390:2005	1.22859	22	0.122859	2.15856	80	0.215856	Oxalate	0.45	CoHex	96	3	2	ISO 11277:2020	101	0.19	0.0019
549	Higgins and Luthy	2007	Environmental Science and Technology	10.1021/es061000n	sediment	1	PFUnA	PFCA	C11HF21O2	563.964	-0.2	-	0	0	0	1	0	6.30957e-08	1	0	-1	562.964	96485	-171.388	11	21	0.330827	70.7492	10	0.00860017	6.9	7	Non reported	18.6539	334.03	1.86539	1.10618	41	0.110618	DCB	38.6	Non reported	11	36	53	Non reported	100	2.48	0.0248
550	Higgins and Luthy	2007	Environmental Science and Technology	10.1021/es061000n	sediment	2	PFUnA	PFCA	C11HF21O2	563.964	-0.2	-	0	0	0	1	0	1.99526e-08	1	0	-1	562.964	96485	-171.388	11	21	0.330827	70.7492	10	0.00860017	6.9	7.5	Non reported	6.47802	116	0.647802	0.18886	7	0.018886	DCB	30	Non reported	49	25	26	Non reported	100	1.02	0.0102
551	Higgins and Luthy	2007	Environmental Science and Technology	10.1021/es061000n	sediment	3	PFUnA	PFCA	C11HF21O2	563.964	-0.2	-	0	0	0	1	0	1.58489e-08	1	0	-1	562.964	96485	-171.388	11	21	0.330827	70.7492	10	0.00860017	6.9	7.6	Non reported	6.75785	121.011	0.675785	0.37772	14	0.037772	DCB	32.1	Non reported	31	38	31	Non reported	100	4.34	0.0434
552	Higgins and Luthy	2007	Environmental Science and Technology	10.1021/es061000n	sediment	4	PFUnA	PFCA	C11HF21O2	563.964	-0.2	-	0	0	0	1	0	2.51189e-07	1	0	-1	562.964	96485	-171.387	11	21	0.330827	70.7492	10	0.00860017	6.9	6.4	Non reported	57.2709	1025.53	5.72709	4.61358	171	0.461358	DCB	32.1	Non reported	65	22	13	Non reported	100	0.56	0.0056
553	Higgins and Luthy	2007	Environmental Science and Technology	10.1021/es061000n	sediment	5	PFUnA	PFCA	C11HF21O2	563.964	-0.2	-	0	0	0	0.999999	0	1.25892e-06	1	0	-0.999999	562.964	96485	-171.387	11	21	0.330827	70.7492	10	0.00860017	6.9	5.7	Non reported	14.9678	268.024	1.49678	2.4282	90	0.24282	DCB	22	Non reported	80	15	5	Non reported	100	9.66	0.0966
554	McLachlan	2019	Chemosphere	10.1016/j.chemosphere.2019.02.012	soil	Lower Layer	PFUnA	PFCA	C11HF21O2	563.964	-0.2	-	0	0	0	0.999996	0	3.54812e-06	1	0	-0.999996	562.964	96485	-171.387	11	21	0.330827	70.7492	10	0.00860017	6.9	5.25	not reported	not reported	not reported	not reported	not reported	not reported	not reported	not reported	5.70232	KNN input	100	0	0	not reported	100	0.4	0.004
555	McLachlan	2019	Chemosphere	10.1016/j.chemosphere.2019.02.012	soil	Upper layer	PFUnA	PFCA	C11HF21O2	563.964	-0.2	-	0	0	0	0.999999	0	1.34896e-06	1	0	-0.999999	562.964	96485	-171.387	11	21	0.330827	70.7492	10	0.00860017	6.9	5.67	not reported	not reported	not reported	not reported	not reported	not reported	not reported	not reported	9.20377	KNN input	71	24	5	not reported	100	0.93	0.0093
556	Campos-Pereira	2022	Chemosphere	10.1016/j.chemosphere.2022.134167	soil	Peat Oi	PFUnA	PFCA	C11HF21O2	563.964	-0.2	-	0	0	0	0.999842	0	0.000158464	1	0	-0.999842	562.964	96485	-171.36	11	21	0.330827	70.7492	10	0.00860017	6.9	3.6	deionized water 40g/L	0.379746	6.8	0.0379746	0.107928	1.93263	0.0107928	OA	14.7687	KNN input	37.3965	37.4303	24.989	KNN input	99.8158	44.9	0.449
557	Campos-Pereira	2022	Chemosphere	10.1016/j.chemosphere.2022.134167	soil	Peat Oe	PFUnA	PFCA	C11HF21O2	563.964	-0.2	-	0	0	0	0.99995	0	5.01162e-05	1	0	-0.99995	562.964	96485	-171.379	11	21	0.330827	70.7492	10	0.00860017	6.9	4.1	deionized water 40g/L	1.56366	28	0.156366	0.458694	8.2137	0.0458694	OA	14.7151	KNN input	37.4905	37.3939	24.9392	KNN input	99.8236	46.6	0.466
558	Campos-Pereira	2022	Chemosphere	10.1016/j.chemosphere.2022.134167	soil	Mor Oe	PFUnA	PFCA	C11HF21O2	563.964	-0.2	-	0	0	0	0.999937	0	6.30918e-05	1	0	-0.999937	562.964	96485	-171.377	11	21	0.330827	70.7492	10	0.00860017	6.9	4	deionized water 40g/L	0.279225	5	0.0279225	0.40473	7.24738	0.040473	OA	14.7637	KNN input	37.4143	37.4309	24.9704	KNN input	99.8156	53.6	0.536
559	Chao Yin	2022	Environmental Pollution	10.1016/j.envpol.2022.118957	sediment	sediment	PFUnA	PFCA	C11HF21O2	563.964	-0.2	-	0	0	0	1	0	6.0256e-09	1	0	-1	562.964	96485	-171.388	11	21	0.330827	70.7492	10	0.00860017	6.9	8.02	not reported	not reported	not reported	not reported	not reported	not reported	not reported	not reported	11.9347	KNN input	6.34	85.56	8.08	not reported	99.98	0.37	0.0037
560	Nguyen	2020	Environmental Science and Technology	10.1021/acs.est.0c05705	soil	S1	PFUnA	PFCA	C11HF21O2	563.964	-0.2	-	0	0	0	1	0	1.99526e-08	1	0	-1	562.964	96485	-171.388	11	21	0.330827	70.7492	10	0.00860017	6.9	7.5	1:10 CaCl2	not reported	not reported	not reported	not reported	not reported	not reported	not reported	41.4	not reported	16.9	17.5	65.6	not reported	100	0.7	0.007
561	Nguyen	2020	Environmental Science and Technology	10.1021/acs.est.0c05705	soil	S2	PFUnA	PFCA	C11HF21O2	563.964	-0.2	-	0	0	0	1	0	1e-07	1	0	-1	562.964	96485	-171.387	11	21	0.330827	70.7492	10	0.00860017	6.9	6.8	1:10 CaCl2	not reported	not reported	not reported	not reported	not reported	not reported	not reported	7.1	not reported	48.9	27	24.2	not reported	100.1	0.37	0.0037
562	Nguyen	2020	Environmental Science and Technology	10.1021/acs.est.0c05705	soil	S3	PFUnA	PFCA	C11HF21O2	563.964	-0.2	-	0	0	0	1	0	3.98107e-07	1	0	-1	562.964	96485	-171.387	11	21	0.330827	70.7492	10	0.00860017	6.9	6.2	1:10 CaCl2	not reported	not reported	not reported	not reported	not reported	not reported	not reported	8	not reported	51.44	10.17	38.38	not reported	99.99	0.08	0.0008
563	Nguyen	2020	Environmental Science and Technology	10.1021/acs.est.0c05705	soil	S4	PFUnA	PFCA	C11HF21O2	563.964	-0.2	-	0	0	0	1	0	1.25893e-08	1	0	-1	562.964	96485	-171.388	11	21	0.330827	70.7492	10	0.00860017	6.9	7.7	1:10 CaCl2	not reported	not reported	not reported	not reported	not reported	not reported	not reported	4.8	not reported	46	37	17	not reported	100	0.25	0.0025
564	Nguyen	2020	Environmental Science and Technology	10.1021/acs.est.0c05705	soil	S5	PFUnA	PFCA	C11HF21O2	563.964	-0.2	-	0	0	0	1	0	2.51189e-08	1	0	-1	562.964	96485	-171.388	11	21	0.330827	70.7492	10	0.00860017	6.9	7.4	1:10 CaCl2	not reported	not reported	not reported	not reported	not reported	not reported	not reported	29.6	not reported	39.8	7.7	52.5	not reported	100	2.23	0.0223
565	Nguyen	2020	Environmental Science and Technology	10.1021/acs.est.0c05705	soil	S6	PFUnA	PFCA	C11HF21O2	563.964	-0.2	-	0	0	0	1	0	1.25893e-08	1	0	-1	562.964	96485	-171.388	11	21	0.330827	70.7492	10	0.00860017	6.9	7.7	1:10 CaCl2	not reported	not reported	not reported	not reported	not reported	not reported	not reported	21.63	not reported	70	11	19	not reported	100	4.9	0.049
566	Nguyen	2020	Environmental Science and Technology	10.1021/acs.est.0c05705	soil	S7	PFUnA	PFCA	C11HF21O2	563.964	-0.2	-	0	0	0	1	0	1.25893e-08	1	0	-1	562.964	96485	-171.388	11	21	0.330827	70.7492	10	0.00860017	6.9	7.7	1:10 CaCl2	not reported	not reported	not reported	not reported	not reported	not reported	not reported	7.8	not reported	48.9	32.6	18.5	not reported	100	0.13	0.0013
567	Nguyen	2020	Environmental Science and Technology	10.1021/acs.est.0c05705	soil	S8	PFUnA	PFCA	C11HF21O2	563.964	-0.2	-	0	0	0	1	0	1.99526e-08	1	0	-1	562.964	96485	-171.388	11	21	0.330827	70.7492	10	0.00860017	6.9	7.5	1:10 CaCl2	not reported	not reported	not reported	not reported	not reported	not reported	not reported	2.28	not reported	93	1	5	not reported	99	0.4	0.004
568	Nguyen	2020	Environmental Science and Technology	10.1021/acs.est.0c05705	soil	S9	PFUnA	PFCA	C11HF21O2	563.964	-0.2	-	0	0	0	1	0	5.01187e-08	1	0	-1	562.964	96485	-171.388	11	21	0.330827	70.7492	10	0.00860017	6.9	7.1	1:10 CaCl2	not reported	not reported	not reported	not reported	not reported	not reported	not reported	17.42	not reported	48.86	16.05	35.09	not reported	100	1.19	0.0119
569	Nguyen	2020	Environmental Science and Technology	10.1021/acs.est.0c05705	soil	S10	PFUnA	PFCA	C11HF21O2	563.964	-0.2	-	0	0	0	1	0	2.51189e-07	1	0	-1	562.964	96485	-171.387	11	21	0.330827	70.7492	10	0.00860017	6.9	6.4	1:10 CaCl2	not reported	not reported	not reported	not reported	not reported	not reported	not reported	16.54	not reported	29.38	13.9	56.71	not reported	99.99	0.17	0.0017
570	McLachlan	2019	Chemosphere	10.1016/j.chemosphere.2019.02.012	soil	Lower Layer	PFDoA	PFCA	C12HF23O2	613.961	-0.2	-	0	0	0	0.999996	0	3.54812e-06	1	0	-0.999996	612.961	96485	-157.408	12	23	0.329519	71.1772	11	-0.886057	7.6	5.25	not reported	not reported	not reported	not reported	not reported	not reported	not reported	not reported	5.70232	KNN input	100	0	0	not reported	100	0.4	0.004
571	McLachlan	2019	Chemosphere	10.1016/j.chemosphere.2019.02.012	soil	Upper layer	PFDoA	PFCA	C12HF23O2	613.961	-0.2	-	0	0	0	0.999999	0	1.34896e-06	1	0	-0.999999	612.961	96485	-157.408	12	23	0.329519	71.1772	11	-0.886057	7.6	5.67	not reported	not reported	not reported	not reported	not reported	not reported	not reported	not reported	9.20377	KNN input	71	24	5	not reported	100	0.93	0.0093
572	Fabregat-Palau	2021	Science of the Total Environment	10.1016/j.scitotenv.2021.149343	soil	ALM	PFDoA	PFCA	C12HF23O2	613.961	-0.2	-	0	0	0	0.999998	0	1.99526e-06	1	0	-0.999998	612.961	96485	-157.408	12	23	0.329519	71.1772	11	-0.886057	7.6	5.5	1:25 deionized water	1.013	18.1395	0.1013	0.404	14.9741	0.0404	Asc / OA	23.4	BaCl2-TEA (pH 8.2)	54.4	35	10.6	Pipette	100	1.6	0.016
573	Fabregat-Palau	2021	Science of the Total Environment	10.1016/j.scitotenv.2021.149343	soil	DELTA2	PFDoA	PFCA	C12HF23O2	613.961	-0.2	-	0	0	0	1	0	6.30957e-09	1	0	-1	612.961	96485	-157.408	12	23	0.329519	71.1772	11	-0.886057	7.6	8	1:25 deionized water	2.966	53.1113	0.2966	0.23	8.52483	0.023	Asc / OA	87.3	BaCl2-TEA (pH 8.2)	12.2	54.3	33.5	Pipette	100	7.7	0.077
574	Fabregat-Palau	2021	Science of the Total Environment	10.1016/j.scitotenv.2021.149343	soil	OVI01	PFDoA	PFCA	C12HF23O2	613.961	-0.2	-	0	0	0	0.999996	0	3.98106e-06	1	0	-0.999996	612.961	96485	-157.407	12	23	0.329519	71.1772	11	-0.886057	7.6	5.2	1:25 deionized water	4.515	80.8488	0.4515	0.377	13.9733	0.0377	Asc / OA	44.3	BaCl2-TEA (pH 8.2)	41.3	39.8	18.9	Pipette	100	9.4	0.094
575	Fabregat-Palau	2021	Science of the Total Environment	10.1016/j.scitotenv.2021.149343	soil	DUBLIN	PFDoA	PFCA	C12HF23O2	613.961	-0.2	-	0	0	0	0.999999	0	9.99999e-07	1	0	-0.999999	612.961	96485	-157.408	12	23	0.329519	71.1772	11	-0.886057	7.6	5.8	1:25 deionized water	6.502	116.429	0.6502	1.732	64.1957	0.1732	Asc / OA	90	BaCl2-TEA (pH 8.2)	46	51	3	Pipette	100	27	0.27
576	Fabregat-Palau	2021	Science of the Total Environment	10.1016/j.scitotenv.2021.149343	soil	UIAR	PFDoA	PFCA	C12HF23O2	613.961	-0.2	-	0	0	0	0.999999	0	1.25892e-06	1	0	-0.999999	612.961	96485	-157.408	12	23	0.329519	71.1772	11	-0.886057	7.6	5.7	1:25 deionized water	12.358	221.291	1.2358	1.027	38.0652	0.1027	Asc / OA	103	BaCl2-TEA (pH 8.2)	35	63	2	Pipette	100	32	0.32
577	Fabregat-Palau	2021	Science of the Total Environment	10.1016/j.scitotenv.2021.149343	soil	BRA	PFDoA	PFCA	C12HF23O2	613.961	-0.2	-	0	0	0	0.999999	0	1.25892e-06	1	0	-0.999999	612.961	96485	-157.408	12	23	0.329519	71.1772	11	-0.886057	7.6	5.7	1:25 deionized water	10.64	190.527	1.064	0.167	6.18977	0.0167	Asc / OA	140	BaCl2-TEA (pH 8.2)	20.7	78	1.3	Pipette	100	39	0.39
578	Fabregat-Palau	2021	Science of the Total Environment	10.1016/j.scitotenv.2021.149343	soil	KOM	PFDoA	PFCA	C12HF23O2	613.961	-0.2	-	0	0	0	0.999999	0	1.25892e-06	1	0	-0.999999	612.961	96485	-157.408	12	23	0.329519	71.1772	11	-0.886057	7.6	5.7	1:25 deionized water	19.668	352.189	1.9668	0.481	17.828	0.0481	Asc / OA	114	BaCl2-TEA (pH 8.2)	20	78.9	1.1	Pipette	100	41	0.41
579	Campos-Pereira	2018	Chemosphere	10.1016/j.chemosphere.2018.05.012	soil	organic soil horitzon	PFDoA	PFCA	C12HF23O2	613.961	-0.2	-	0	0	0	0.99998	0	1.99522e-05	1	0	-0.99998	612.961	96485	-157.405	12	23	0.329519	71.1772	11	-0.886057	7.6	4.5	deionized water	0.0586373	1.05	0.00586373	0.184543	6.84	0.0184543	0,1 M HNO3	21.4965	KNN input	41.7375	35.037	21.971	KNN input	98.7455	45	0.45
580	Campos-Pereira	2022	Chemosphere	10.1016/j.chemosphere.2022.134167	soil	Peat Oi	PFDoA	PFCA	C12HF23O2	613.961	-0.2	-	0	0	0	0.999842	0	0.000158464	1	0	-0.999842	612.961	96485	-157.383	12	23	0.329519	71.1772	11	-0.886057	7.6	3.6	deionized water 40g/L	0.379746	6.8	0.0379746	0.107928	1.93263	0.0107928	OA	14.7687	KNN input	37.3965	37.4303	24.989	KNN input	99.8158	44.9	0.449
581	Wang	2022	Chemosphere	10.1016/j.chemosphere.2021.133224	soil	Aubbeenaubbee-Capac	PFDoA	PFCA	C12HF23O2	613.961	-0.2	-	0	0	0	0.999998	0	1.50106e-06	1	0	-0.999998	612.961	96485	-157.408	12	23	0.329519	71.1772	11	-0.886057	7.6	5.6236	KNN input	not reported	not reported	not reported	not reported	not reported	not reported	not reported	17.2	not reported	44.8	27	28.2	not reported	100	4	0.04
582	Wang	2022	Chemosphere	10.1016/j.chemosphere.2021.133224	soil	Colwood-Brookston	PFDoA	PFCA	C12HF23O2	613.961	-0.2	-	0	0	0	0.999998	0	1.7666e-06	1	0	-0.999998	612.961	96485	-157.408	12	23	0.329519	71.1772	11	-0.886057	7.6	5.55286	KNN input	not reported	not reported	not reported	not reported	not reported	not reported	not reported	12.2	not reported	41.8	30	28.2	not reported	100	2	0.02
583	Wang	2022	Chemosphere	10.1016/j.chemosphere.2021.133224	soil	Riddles-Hillsdale	PFDoA	PFCA	C12HF23O2	613.961	-0.2	-	0	0	0	0.999998	0	2.2532e-06	1	0	-0.999998	612.961	96485	-157.408	12	23	0.329519	71.1772	11	-0.886057	7.6	5.4472	KNN input	not reported	not reported	not reported	not reported	not reported	not reported	not reported	7.3	not reported	48.9	26.9	24.2	not reported	100	2.2	0.022
584	Campos-Pereira	2022	Chemosphere	10.1016/j.chemosphere.2022.134167	soil	Peat Oe	PFDoA	PFCA	C12HF23O2	613.961	-0.2	-	0	0	0	0.99995	0	5.01162e-05	1	0	-0.99995	612.961	96485	-157.4	12	23	0.329519	71.1772	11	-0.886057	7.6	4.1	deionized water 40g/L	1.56366	28	0.156366	0.458694	8.2137	0.0458694	OA	14.7151	KNN input	37.4905	37.3939	24.9392	KNN input	99.8236	46.6	0.466
585	Campos-Pereira	2022	Chemosphere	10.1016/j.chemosphere.2022.134167	soil	Mor Oe	PFDoA	PFCA	C12HF23O2	613.961	-0.2	-	0	0	0	0.999937	0	6.30918e-05	1	0	-0.999937	612.961	96485	-157.398	12	23	0.329519	71.1772	11	-0.886057	7.6	4	deionized water 40g/L	0.279225	5	0.0279225	0.40473	7.24738	0.040473	OA	14.7637	KNN input	37.4143	37.4309	24.9704	KNN input	99.8156	53.6	0.536
586	Nguyen	2020	Environmental Science and Technology	10.1021/acs.est.0c05705	soil	S1	PFDoA	PFCA	C12HF23O2	613.961	-0.2	-	0	0	0	1	0	1.99526e-08	1	0	-1	612.961	96485	-157.408	12	23	0.329519	71.1772	11	-0.886057	7.6	7.5	1:10 CaCl2	not reported	not reported	not reported	not reported	not reported	not reported	not reported	41.4	not reported	16.9	17.5	65.6	not reported	100	0.7	0.007
587	Nguyen	2020	Environmental Science and Technology	10.1021/acs.est.0c05705	soil	S2	PFDoA	PFCA	C12HF23O2	613.961	-0.2	-	0	0	0	1	0	1e-07	1	0	-1	612.961	96485	-157.408	12	23	0.329519	71.1772	11	-0.886057	7.6	6.8	1:10 CaCl2	not reported	not reported	not reported	not reported	not reported	not reported	not reported	7.1	not reported	48.9	27	24.2	not reported	100.1	0.37	0.0037
588	Nguyen	2020	Environmental Science and Technology	10.1021/acs.est.0c05705	soil	S3	PFDoA	PFCA	C12HF23O2	613.961	-0.2	-	0	0	0	1	0	3.98107e-07	1	0	-1	612.961	96485	-157.408	12	23	0.329519	71.1772	11	-0.886057	7.6	6.2	1:10 CaCl2	not reported	not reported	not reported	not reported	not reported	not reported	not reported	8	not reported	51.44	10.17	38.38	not reported	99.99	0.08	0.0008
589	Nguyen	2020	Environmental Science and Technology	10.1021/acs.est.0c05705	soil	S4	PFDoA	PFCA	C12HF23O2	613.961	-0.2	-	0	0	0	1	0	1.25893e-08	1	0	-1	612.961	96485	-157.408	12	23	0.329519	71.1772	11	-0.886057	7.6	7.7	1:10 CaCl2	not reported	not reported	not reported	not reported	not reported	not reported	not reported	4.8	not reported	46	37	17	not reported	100	0.25	0.0025
590	Nguyen	2020	Environmental Science and Technology	10.1021/acs.est.0c05705	soil	S5	PFDoA	PFCA	C12HF23O2	613.961	-0.2	-	0	0	0	1	0	2.51189e-08	1	0	-1	612.961	96485	-157.408	12	23	0.329519	71.1772	11	-0.886057	7.6	7.4	1:10 CaCl2	not reported	not reported	not reported	not reported	not reported	not reported	not reported	29.6	not reported	39.8	7.7	52.5	not reported	100	2.23	0.0223
591	Nguyen	2020	Environmental Science and Technology	10.1021/acs.est.0c05705	soil	S6	PFDoA	PFCA	C12HF23O2	613.961	-0.2	-	0	0	0	1	0	1.25893e-08	1	0	-1	612.961	96485	-157.408	12	23	0.329519	71.1772	11	-0.886057	7.6	7.7	1:10 CaCl2	not reported	not reported	not reported	not reported	not reported	not reported	not reported	21.63	not reported	70	11	19	not reported	100	4.9	0.049
592	Nguyen	2020	Environmental Science and Technology	10.1021/acs.est.0c05705	soil	S7	PFDoA	PFCA	C12HF23O2	613.961	-0.2	-	0	0	0	1	0	1.25893e-08	1	0	-1	612.961	96485	-157.408	12	23	0.329519	71.1772	11	-0.886057	7.6	7.7	1:10 CaCl2	not reported	not reported	not reported	not reported	not reported	not reported	not reported	7.8	not reported	48.9	32.6	18.5	not reported	100	0.13	0.0013
593	Nguyen	2020	Environmental Science and Technology	10.1021/acs.est.0c05705	soil	S8	PFDoA	PFCA	C12HF23O2	613.961	-0.2	-	0	0	0	1	0	1.99526e-08	1	0	-1	612.961	96485	-157.408	12	23	0.329519	71.1772	11	-0.886057	7.6	7.5	1:10 CaCl2	not reported	not reported	not reported	not reported	not reported	not reported	not reported	2.28	not reported	93	1	5	not reported	99	0.4	0.004
594	Nguyen	2020	Environmental Science and Technology	10.1021/acs.est.0c05705	soil	S9	PFDoA	PFCA	C12HF23O2	613.961	-0.2	-	0	0	0	1	0	5.01187e-08	1	0	-1	612.961	96485	-157.408	12	23	0.329519	71.1772	11	-0.886057	7.6	7.1	1:10 CaCl2	not reported	not reported	not reported	not reported	not reported	not reported	not reported	17.42	not reported	48.86	16.05	35.09	not reported	100	1.19	0.0119
595	Nguyen	2020	Environmental Science and Technology	10.1021/acs.est.0c05705	soil	S10	PFDoA	PFCA	C12HF23O2	613.961	-0.2	-	0	0	0	1	0	2.51189e-07	1	0	-1	612.961	96485	-157.408	12	23	0.329519	71.1772	11	-0.886057	7.6	6.4	1:10 CaCl2	not reported	not reported	not reported	not reported	not reported	not reported	not reported	16.54	not reported	29.38	13.9	56.71	not reported	99.99	0.17	0.0017
596	McLachlan	2019	Chemosphere	10.1016/j.chemosphere.2019.02.012	soil	Lower Layer	PFTrA	PFCA	C13HF25O2	663.958	-0.2	-	0	0	0	0.999996	0	3.54812e-06	1	0	-0.999996	662.958	96485	-145.537	13	25	0.328421	71.5407	12	-1.78968	8.3	5.25	not reported	not reported	not reported	not reported	not reported	not reported	not reported	not reported	5.70232	KNN input	100	0	0	not reported	100	0.4	0.004
597	McLachlan	2019	Chemosphere	10.1016/j.chemosphere.2019.02.012	soil	Upper layer	PFTrA	PFCA	C13HF25O2	663.958	-0.2	-	0	0	0	0.999999	0	1.34896e-06	1	0	-0.999999	662.958	96485	-145.537	13	25	0.328421	71.5407	12	-1.78968	8.3	5.67	not reported	not reported	not reported	not reported	not reported	not reported	not reported	not reported	9.20377	KNN input	71	24	5	not reported	100	0.93	0.0093
598	Campos-Pereira	2018	Chemosphere	10.1016/j.chemosphere.2018.05.012	soil	organic soil horitzon	PFTrA	PFCA	C13HF25O2	663.958	-0.2	-	0	0	0	0.99998	0	1.99522e-05	1	0	-0.99998	662.958	96485	-145.534	13	25	0.328421	71.5407	12	-1.78968	8.3	4.5	deionized water	0.0586373	1.05	0.00586373	0.184543	6.84	0.0184543	0,1 M HNO3	21.4965	KNN input	41.7375	35.037	21.971	KNN input	98.7455	45	0.45
599	Campos-Pereira	2022	Chemosphere	10.1016/j.chemosphere.2022.134167	soil	Peat Oi	PFTrA	PFCA	C13HF25O2	663.958	-0.2	-	0	0	0	0.999842	0	0.000158464	1	0	-0.999842	662.958	96485	-145.514	13	25	0.328421	71.5407	12	-1.78968	8.3	3.6	deionized water 40g/L	0.379746	6.8	0.0379746	0.107928	1.93263	0.0107928	OA	14.7687	KNN input	37.3965	37.4303	24.989	KNN input	99.8158	44.9	0.449
600	Campos-Pereira	2022	Chemosphere	10.1016/j.chemosphere.2022.134167	soil	Peat Oe	PFTrA	PFCA	C13HF25O2	663.958	-0.2	-	0	0	0	0.99995	0	5.01162e-05	1	0	-0.99995	662.958	96485	-145.53	13	25	0.328421	71.5407	12	-1.78968	8.3	4.1	deionized water 40g/L	1.56366	28	0.156366	0.458694	8.2137	0.0458694	OA	14.7151	KNN input	37.4905	37.3939	24.9392	KNN input	99.8236	46.6	0.466
601	Campos-Pereira	2022	Chemosphere	10.1016/j.chemosphere.2022.134167	soil	Mor Oe	PFTrA	PFCA	C13HF25O2	663.958	-0.2	-	0	0	0	0.999937	0	6.30918e-05	1	0	-0.999937	662.958	96485	-145.528	13	25	0.328421	71.5407	12	-1.78968	8.3	4	deionized water 40g/L	0.279225	5	0.0279225	0.40473	7.24738	0.040473	OA	14.7637	KNN input	37.4143	37.4309	24.9704	KNN input	99.8156	53.6	0.536
602	McLachlan	2019	Chemosphere	10.1016/j.chemosphere.2019.02.012	soil	Lower Layer	PFTeA	PFCA	C14HF27O2	713.954	-0.2	-	0	0	0	0.999996	0	3.54812e-06	1	0	-0.999996	712.954	96485	-135.331	14	27	0.327485	71.8533	13	-2.69379	9	5.25	not reported	not reported	not reported	not reported	not reported	not reported	not reported	not reported	5.70232	KNN input	100	0	0	not reported	100	0.4	0.004
603	McLachlan	2019	Chemosphere	10.1016/j.chemosphere.2019.02.012	soil	Upper layer	PFTeA	PFCA	C14HF27O2	713.954	-0.2	-	0	0	0	0.999999	0	1.34896e-06	1	0	-0.999999	712.954	96485	-135.331	14	27	0.327485	71.8533	13	-2.69379	9	5.67	not reported	not reported	not reported	not reported	not reported	not reported	not reported	not reported	9.20377	KNN input	71	24	5	not reported	100	0.93	0.0093
604	Nguyen	2020	Environmental Science and Technology	10.1021/acs.est.0c05705	soil	S2	GenX	PFECA	C6HF11O3	329.975	-0.1	-	0	0	0	1	0	1.25893e-07	1	0	-1	328.975	96485	-293.29	6	11	0.344498	63.3382	5	4.43457	3.6	6.8	1:10 CaCl2	not reported	not reported	not reported	not reported	not reported	not reported	not reported	7.1	not reported	48.9	27	24.2	not reported	100.1	0.37	0.0037
605	Nguyen	2020	Environmental Science and Technology	10.1021/acs.est.0c05705	soil	S3	GenX	PFECA	C6HF11O3	329.975	-0.1	-	0	0	0	0.999999	0	5.01187e-07	1	0	-0.999999	328.975	96485	-293.29	6	11	0.344498	63.3382	5	4.43457	3.6	6.2	1:10 CaCl2	not reported	not reported	not reported	not reported	not reported	not reported	not reported	8	not reported	51.44	10.17	38.38	not reported	99.99	0.08	0.0008
606	Nguyen	2020	Environmental Science and Technology	10.1021/acs.est.0c05705	soil	S4	GenX	PFECA	C6HF11O3	329.975	-0.1	-	0	0	0	1	0	1.58489e-08	1	0	-1	328.975	96485	-293.29	6	11	0.344498	63.3382	5	4.43457	3.6	7.7	1:10 CaCl2	not reported	not reported	not reported	not reported	not reported	not reported	not reported	4.8	not reported	46	37	17	not reported	100	0.25	0.0025
607	Nguyen	2020	Environmental Science and Technology	10.1021/acs.est.0c05705	soil	S5	GenX	PFECA	C6HF11O3	329.975	-0.1	-	0	0	0	1	0	3.16228e-08	1	0	-1	328.975	96485	-293.29	6	11	0.344498	63.3382	5	4.43457	3.6	7.4	1:10 CaCl2	not reported	not reported	not reported	not reported	not reported	not reported	not reported	29.6	not reported	39.8	7.7	52.5	not reported	100	2.23	0.0223
608	Nguyen	2020	Environmental Science and Technology	10.1021/acs.est.0c05705	soil	S6	GenX	PFECA	C6HF11O3	329.975	-0.1	-	0	0	0	1	0	1.58489e-08	1	0	-1	328.975	96485	-293.29	6	11	0.344498	63.3382	5	4.43457	3.6	7.7	1:10 CaCl2	not reported	not reported	not reported	not reported	not reported	not reported	not reported	21.63	not reported	70	11	19	not reported	100	4.9	0.049
609	Nguyen	2020	Environmental Science and Technology	10.1021/acs.est.0c05705	soil	S7	GenX	PFECA	C6HF11O3	329.975	-0.1	-	0	0	0	1	0	1.58489e-08	1	0	-1	328.975	96485	-293.29	6	11	0.344498	63.3382	5	4.43457	3.6	7.7	1:10 CaCl2	not reported	not reported	not reported	not reported	not reported	not reported	not reported	7.8	not reported	48.9	32.6	18.5	not reported	100	0.13	0.0013
610	Nguyen	2020	Environmental Science and Technology	10.1021/acs.est.0c05705	soil	S8	GenX	PFECA	C6HF11O3	329.975	-0.1	-	0	0	0	1	0	2.51189e-08	1	0	-1	328.975	96485	-293.29	6	11	0.344498	63.3382	5	4.43457	3.6	7.5	1:10 CaCl2	not reported	not reported	not reported	not reported	not reported	not reported	not reported	2.28	not reported	93	1	5	not reported	99	0.4	0.004
611	Nguyen	2020	Environmental Science and Technology	10.1021/acs.est.0c05705	soil	S9	GenX	PFECA	C6HF11O3	329.975	-0.1	-	0	0	0	1	0	6.30957e-08	1	0	-1	328.975	96485	-293.29	6	11	0.344498	63.3382	5	4.43457	3.6	7.1	1:10 CaCl2	not reported	not reported	not reported	not reported	not reported	not reported	not reported	17.42	not reported	48.86	16.05	35.09	not reported	100	1.19	0.0119
612	Nguyen	2020	Environmental Science and Technology	10.1021/acs.est.0c05705	soil	S10	GenX	PFECA	C6HF11O3	329.975	-0.1	-	0	0	0	1	0	3.16228e-07	1	0	-1	328.975	96485	-293.29	6	11	0.344498	63.3382	5	4.43457	3.6	6.4	1:10 CaCl2	not reported	not reported	not reported	not reported	not reported	not reported	not reported	16.54	not reported	29.38	13.9	56.71	not reported	99.99	0.17	0.0017
613	Nguyen	2020	Environmental Science and Technology	10.1021/acs.est.0c05705	soil	S1	ADONA	PFECA	C7H2F12O4	377.976	1.2	-	0	0	0	0.999999	0	5.01187e-07	1	0	-0.999999	376.976	96485	-255.945	7	12	0.368421	60.3213	6	3.97169	4.1	7.5	1:10 CaCl2	not reported	not reported	not reported	not reported	not reported	not reported	not reported	41.4	not reported	16.9	17.5	65.6	not reported	100	0.7	0.007
614	Nguyen	2020	Environmental Science and Technology	10.1021/acs.est.0c05705	soil	S2	ADONA	PFECA	C7H2F12O4	377.976	1.2	-	0	0	0	0.999997	0	2.51188e-06	1	0	-0.999997	376.976	96485	-255.944	7	12	0.368421	60.3213	6	3.97169	4.1	6.8	1:10 CaCl2	not reported	not reported	not reported	not reported	not reported	not reported	not reported	7.1	not reported	48.9	27	24.2	not reported	100.1	0.37	0.0037
615	Nguyen	2020	Environmental Science and Technology	10.1021/acs.est.0c05705	soil	S3	ADONA	PFECA	C7H2F12O4	377.976	1.2	-	0	0	0	0.99999	0	9.9999e-06	1	0	-0.99999	376.976	96485	-255.942	7	12	0.368421	60.3213	6	3.97169	4.1	6.2	1:10 CaCl2	not reported	not reported	not reported	not reported	not reported	not reported	not reported	8	not reported	51.44	10.17	38.38	not reported	99.99	0.08	0.0008
616	Nguyen	2020	Environmental Science and Technology	10.1021/acs.est.0c05705	soil	S4	ADONA	PFECA	C7H2F12O4	377.976	1.2	-	0	0	0	1	0	3.16228e-07	1	0	-1	376.976	96485	-255.945	7	12	0.368421	60.3213	6	3.97169	4.1	7.7	1:10 CaCl2	not reported	not reported	not reported	not reported	not reported	not reported	not reported	4.8	not reported	46	37	17	not reported	100	0.25	0.0025
617	Nguyen	2020	Environmental Science and Technology	10.1021/acs.est.0c05705	soil	S5	ADONA	PFECA	C7H2F12O4	377.976	1.2	-	0	0	0	0.999999	0	6.30957e-07	1	0	-0.999999	376.976	96485	-255.945	7	12	0.368421	60.3213	6	3.97169	4.1	7.4	1:10 CaCl2	not reported	not reported	not reported	not reported	not reported	not reported	not reported	29.6	not reported	39.8	7.7	52.5	not reported	100	2.23	0.0223
618	Nguyen	2020	Environmental Science and Technology	10.1021/acs.est.0c05705	soil	S6	ADONA	PFECA	C7H2F12O4	377.976	1.2	-	0	0	0	1	0	3.16228e-07	1	0	-1	376.976	96485	-255.945	7	12	0.368421	60.3213	6	3.97169	4.1	7.7	1:10 CaCl2	not reported	not reported	not reported	not reported	not reported	not reported	not reported	21.63	not reported	70	11	19	not reported	100	4.9	0.049
619	Nguyen	2020	Environmental Science and Technology	10.1021/acs.est.0c05705	soil	S7	ADONA	PFECA	C7H2F12O4	377.976	1.2	-	0	0	0	1	0	3.16228e-07	1	0	-1	376.976	96485	-255.945	7	12	0.368421	60.3213	6	3.97169	4.1	7.7	1:10 CaCl2	not reported	not reported	not reported	not reported	not reported	not reported	not reported	7.8	not reported	48.9	32.6	18.5	not reported	100	0.13	0.0013
620	Nguyen	2020	Environmental Science and Technology	10.1021/acs.est.0c05705	soil	S8	ADONA	PFECA	C7H2F12O4	377.976	1.2	-	0	0	0	0.999999	0	5.01187e-07	1	0	-0.999999	376.976	96485	-255.945	7	12	0.368421	60.3213	6	3.97169	4.1	7.5	1:10 CaCl2	not reported	not reported	not reported	not reported	not reported	not reported	not reported	2.28	not reported	93	1	5	not reported	99	0.4	0.004
621	Nguyen	2020	Environmental Science and Technology	10.1021/acs.est.0c05705	soil	S9	ADONA	PFECA	C7H2F12O4	377.976	1.2	-	0	0	0	0.999999	0	1.25892e-06	1	0	-0.999999	376.976	96485	-255.944	7	12	0.368421	60.3213	6	3.97169	4.1	7.1	1:10 CaCl2	not reported	not reported	not reported	not reported	not reported	not reported	not reported	17.42	not reported	48.86	16.05	35.09	not reported	100	1.19	0.0119
622	Nguyen	2020	Environmental Science and Technology	10.1021/acs.est.0c05705	soil	S10	ADONA	PFECA	C7H2F12O4	377.976	1.2	-	0	0	0	0.999994	0	6.30953e-06	1	0	-0.999994	376.976	96485	-255.943	7	12	0.368421	60.3213	6	3.97169	4.1	6.4	1:10 CaCl2	not reported	not reported	not reported	not reported	not reported	not reported	not reported	16.54	not reported	29.38	13.9	56.71	not reported	99.99	0.17	0.0017
623	Milinovic	2015	Science of the Total Environment	10.1016/j.scitotenv.2014.12.017	soil	ASCO	PFBS	PFSA	C4HF9O3S	299.95	0.1	-	0	0	0	1	0	5.01187e-09	1	0	-1	298.95	96485	-322.746	4	9	0.280702	57.0095	4	5.53656	2.3	8.4	1:25 deionized water	0.407	7.28803	0.0407	0.504	18.6805	0.0504	Asc / OA	42.8	BaCl2-TEA (pH 8.2)	18.5	64.6	16.9	Pipette	100	0.2	0.002
624	Milinovic	2015	Science of the Total Environment	10.1016/j.scitotenv.2014.12.017	soil	ALM	PFBS	PFSA	C4HF9O3S	299.95	0.1	-	0	0	0	0.999996	0	3.98106e-06	1	0	-0.999996	298.95	96485	-322.745	4	9	0.280702	57.0095	4	5.53656	2.3	5.5	1:25 deionized water	1.013	18.1395	0.1013	0.404	14.9741	0.0404	Asc / OA	23.4	BaCl2-TEA (pH 8.2)	54.4	35	10.6	Pipette	100	1.6	0.016
625	Milinovic	2015	Science of the Total Environment	10.1016/j.scitotenv.2014.12.017	soil	GOLOSO	PFBS	PFSA	C4HF9O3S	299.95	0.1	-	0	0	0	0.999998	0	1.58489e-06	1	0	-0.999998	298.95	96485	-322.746	4	9	0.280702	57.0095	4	5.53656	2.3	5.9	1:25 deionized water	0.138	2.47113	0.0138	0.325	12.046	0.0325	Asc / OA	72.4	BaCl2-TEA (pH 8.2)	73.4	16.8	9.8	Pipette	100	3.9	0.039
626	Milinovic	2015	Science of the Total Environment	10.1016/j.scitotenv.2014.12.017	soil	DELTA2	PFBS	PFSA	C4HF9O3S	299.95	0.1	-	0	0	0	1	0	1.25893e-08	1	0	-1	298.95	96485	-322.746	4	9	0.280702	57.0095	4	5.53656	2.3	8	1:25 deionized water	2.966	53.1113	0.2966	0.23	8.52483	0.023	Asc / OA	89.3	BaCl2-TEA (pH 8.2)	12.2	54.3	33.5	Pipette	100	7.7	0.077
627	Milinovic	2015	Science of the Total Environment	10.1016/j.scitotenv.2014.12.017	soil	OVI01	PFBS	PFSA	C4HF9O3S	299.95	0.1	-	0	0	0	0.999992	0	7.94322e-06	1	0	-0.999992	298.95	96485	-322.743	4	9	0.280702	57.0095	4	5.53656	2.3	5.2	1:25 deionized water	4.515	80.8488	0.4515	0.377	13.9733	0.0377	Asc / OA	46.3	BaCl2-TEA (pH 8.2)	41.3	39.8	18.9	Pipette	100	9.4	0.094
628	Milinovic	2015	Science of the Total Environment	10.1016/j.scitotenv.2014.12.017	soil	DUBLIN	PFBS	PFSA	C4HF9O3S	299.95	0.1	-	0	0	0	0.999997	0	2.51188e-06	1	0	-0.999997	298.95	96485	-322.745	4	9	0.280702	57.0095	4	5.53656	2.3	5.7	1:25 deionized water	10.64	190.527	1.064	0.167	6.18977	0.0167	Asc / OA	130	BaCl2-TEA (pH 8.2)	20.7	78	1.3	Pipette	100	39	0.39
629	McLachlan	2019	Chemosphere	10.1016/j.chemosphere.2019.02.012	soil	Lower Layer	PFBS	PFSA	C4HF9O3S	299.95	0.1	-	0	0	0	0.999993	0	7.07941e-06	1	0	-0.999993	298.95	96485	-322.744	4	9	0.280702	57.0095	4	5.53656	2.3	5.25	not reported	not reported	not reported	not reported	not reported	not reported	not reported	not reported	5.70232	KNN input	100	0	0	not reported	100	0.4	0.004
630	McLachlan	2019	Chemosphere	10.1016/j.chemosphere.2019.02.012	soil	Upper layer	PFBS	PFSA	C4HF9O3S	299.95	0.1	-	0	0	0	0.999997	0	2.69153e-06	1	0	-0.999997	298.95	96485	-322.745	4	9	0.280702	57.0095	4	5.53656	2.3	5.67	not reported	not reported	not reported	not reported	not reported	not reported	not reported	not reported	9.20377	KNN input	71	24	5	not reported	100	0.93	0.0093
631	Li	2019	Science of the Total Environment	10.1016/j.scitotenv.2018.08.209	soil	soil S1	PFBS	PFSA	C4HF9O3S	299.95	0.1	-	0	0	0	0.999997	0	3.09029e-06	1	0	-0.999997	298.95	96485	-322.745	4	9	0.280702	57.0095	4	5.53656	2.3	5.61	Not reported	6.3647	113.971	0.63647	11.8018	437.426	1.18018	CBD	11	Not reported	40.7	23.3	36	Not reported	100	3.82	0.0382
632	Li	2019	Science of the Total Environment	10.1016/j.scitotenv.2018.08.209	soil	soil S2	PFBS	PFSA	C4HF9O3S	299.95	0.1	-	0	0	0	0.999941	0	5.88809e-05	1	0	-0.999941	298.95	96485	-322.727	4	9	0.280702	57.0095	4	5.53656	2.3	4.33	Not reported	2.97252	53.2281	0.297252	2.37623	88.0738	0.237623	CBD	19	Not reported	46.7	50	3.3	Not reported	100	0.52	0.0052
633	Li	2019	Science of the Total Environment	10.1016/j.scitotenv.2018.08.209	soil	soil S3	PFBS	PFSA	C4HF9O3S	299.95	0.1	-	0	0	0	0.999731	0	0.000269081	1	0	-0.999731	298.95	96485	-322.659	4	9	0.280702	57.0095	4	5.53656	2.3	3.67	Not reported	1.05612	18.9116	0.105612	0.534519	19.8117	0.0534519	CBD	6.57	Not reported	59.3	21.3	19.4	Not reported	100	0.258	0.00258
634	Li	2019	Science of the Total Environment	10.1016/j.scitotenv.2018.08.209	soil	soil S4	PFBS	PFSA	C4HF9O3S	299.95	0.1	-	0	0	0	0.999971	0	2.88395e-05	1	0	-0.999971	298.95	96485	-322.737	4	9	0.280702	57.0095	4	5.53656	2.3	4.64	Not reported	4.6791	83.7873	0.46791	7.77964	288.348	0.777964	CBD	19.6	Not reported	42	36.7	21.3	Not reported	100	0.928	0.00928
635	Li	2019	Science of the Total Environment	10.1016/j.scitotenv.2018.08.209	soil	soil S5	PFBS	PFSA	C4HF9O3S	299.95	0.1	-	0	0	0	0.999911	0	8.91172e-05	1	0	-0.999911	298.95	96485	-322.717	4	9	0.280702	57.0095	4	5.53656	2.3	4.15	Not reported	3.97269	71.1378	0.397269	5.17584	191.84	0.517584	CBD	9.76	Not reported	49.3	39.4	11.3	Not reported	100	2.48	0.0248
636	Li	2019	Science of the Total Environment	10.1016/j.scitotenv.2018.08.209	soil	soil S6	PFBS	PFSA	C4HF9O3S	299.95	0.1	-	0	0	0	0.999838	0	0.000162155	1	0	-0.999838	298.95	96485	-322.694	4	9	0.280702	57.0095	4	5.53656	2.3	3.89	Not reported	2.06328	36.9466	0.206328	0.33553	12.4362	0.033553	CBD	2.89	Not reported	60	16	24	Not reported	100	0.993	0.00993
637	Enevoldsen	2010	Analytical Bioanalytical Chemistry	10.1007/s00216-010-4066-0	soil	Sj. Odde	PFBS	PFSA	C4HF9O3S	299.95	0.1	-	0	0	0	1	0	3.16228e-08	1	0	-1	298.95	96485	-322.746	4	9	0.280702	57.0095	4	5.53656	2.3	7.6	not reported	8.12	145.402	0.812	1.294	47.9615	0.1294	CBD	5.69857	KNN input	41	22	37	not reported	100	0.42	0.0042
638	Enevoldsen	2010	Analytical Bioanalytical Chemistry	10.1007/s00216-010-4066-0	soil	Jynnevard	PFBS	PFSA	C4HF9O3S	299.95	0.1	-	0	0	0	0.999999	0	9.99999e-07	1	0	-0.999999	298.95	96485	-322.746	4	9	0.280702	57.0095	4	5.53656	2.3	6.1	not reported	2.73	48.8853	0.273	2.632	97.5537	0.2632	CBD	12.8199	KNN input	94	1	5	not reported	100	1	0.01
639	Guelfo	2013	Environmental Science and Technology	10.1021/es3048043	soil	Loamy sand A	PFBS	PFSA	C4HF9O3S	299.95	0.1	-	0	0	0	0.999999	0	9.99999e-07	1	0	-0.999999	298.95	96485	-322.746	4	9	0.280702	57.0095	4	5.53656	2.3	6.1	not reported	2.21	39.5738	0.221	0.93	34.47	0.093	CBD	14.2768	KNN input	81	1	9	not reported	91	1.7	0.017
640	Guelfo	2013	Environmental Science and Technology	10.1021/es3048043	soil	Loam B	PFBS	PFSA	C4HF9O3S	299.95	0.1	-	0	0	0	1	0	1.99526e-08	1	0	-1	298.95	96485	-322.746	4	9	0.280702	57.0095	4	5.53656	2.3	7.8	not reported	6.14	0.614	0.614	1.67	0.167	0.167	CBD	6.49567	KNN input	33	42	25	not reported	100	4.5	0.045
641	Guelfo	2013	Environmental Science and Technology	10.1021/es3048043	soil	Sandy Clay Loam C	PFBS	PFSA	C4HF9O3S	299.95	0.1	-	0	0	0	0.999992	0	7.94322e-06	1	0	-0.999992	298.95	96485	-322.743	4	9	0.280702	57.0095	4	5.53656	2.3	5.2	not reported	24.17	432.805	2.417	3.99	147.887	0.399	CBD	12.0098	KNN input	47	20	33	not reported	100	0.8	0.008
642	Aly	2019	Env Sci WR&T	10.1039/c9ew00426b	soil	-	PFBS	PFSA	C4HF9O3S	299.95	0.1	-	0	0	0	1	0	1.25893e-07	1	0	-1	298.95	96485	-322.746	4	9	0.280702	57.0095	4	5.53656	2.3	7	not reported	not reported	not reported	not reported	not reported	not reported	not reported	not reported	26.9033	not reported	31.5494	38.2651	30.4048	KNN input	100.219	1.44333	0.0144333
643	Gredelj	2020	Science of the Total Environment	10.1016/j.scitotenv.2019.134766	soil	Agripolis soil	PFBS	PFSA	C4HF9O3S	299.95	0.1	-	0	0	0	1	0	1.99526e-08	1	0	-1	298.95	96485	-322.746	4	9	0.280702	57.0095	4	5.53656	2.3	7.8	not reported	not reported	not reported	not reported	not reported	not reported	not reported	not reported	11.1748	KNN input	47	38	15	not reported	100	1.43	0.0143
644	Campos-Pereira	2018	Chemosphere	10.1016/j.chemosphere.2018.05.012	soil	organic soil horitzon	PFBS	PFSA	C4HF9O3S	299.95	0.1	-	0	0	0	0.99996	0	3.98091e-05	1	0	-0.99996	298.95	96485	-322.733	4	9	0.280702	57.0095	4	5.53656	2.3	4.5	deionized water	0.0586373	1.05	0.00586373	0.184543	6.84	0.0184543	0,1 M HNO3	21.4965	KNN input	41.7375	35.037	21.971	KNN input	98.7455	45	0.45
645	Campos-Pereira	2022	Chemosphere	10.1016/j.chemosphere.2022.134167	soil	Peat Oi	PFBS	PFSA	C4HF9O3S	299.95	0.1	-	0	0	0	0.999975	0	2.51182e-05	1	0	-0.999975	298.95	96485	-322.738	4	9	0.280702	57.0095	4	5.53656	2.3	4.7	deionized water 40g/L	0.379746	6.8	0.0379746	0.107928	1.93263	0.0107928	OA	14.7687	KNN input	37.3965	37.4303	24.989	KNN input	99.8158	44.9	0.449
646	Campos-Pereira	2022	Chemosphere	10.1016/j.chemosphere.2022.134167	soil	Peat Oe	PFBS	PFSA	C4HF9O3S	299.95	0.1	-	0	0	0	0.9999	0	9.999e-05	1	0	-0.9999	298.95	96485	-322.714	4	9	0.280702	57.0095	4	5.53656	2.3	4.1	deionized water 40g/L	1.56366	28	0.156366	0.458694	8.2137	0.0458694	OA	14.7151	KNN input	37.4905	37.3939	24.9392	KNN input	99.8236	46.6	0.466
647	Campos-Pereira	2022	Chemosphere	10.1016/j.chemosphere.2022.134167	soil	Mor Oe	PFBS	PFSA	C4HF9O3S	299.95	0.1	-	0	0	0	0.999874	0	0.000125877	1	0	-0.999874	298.95	96485	-322.705	4	9	0.280702	57.0095	4	5.53656	2.3	4	deionized water 40g/L	0.279225	5	0.0279225	0.40473	7.24738	0.040473	OA	14.7637	KNN input	37.4143	37.4309	24.9704	KNN input	99.8156	53.6	0.536
648	Fabregat-Palau	2021	Science of the Total Environment	10.1016/j.scitotenv.2021.149343	soil	ALM	PFBS	PFSA	C4HF9O3S	299.95	0.1	-	0	0	0	0.999996	0	3.98106e-06	1	0	-0.999996	298.95	96485	-322.745	4	9	0.280702	57.0095	4	5.53656	2.3	5.5	1:25 deionized water	1.013	18.1395	0.1013	0.404	14.9741	0.0404	Asc / OA	23.4	BaCl2-TEA (pH 8.2)	54.4	35	10.6	Pipette	100	1.6	0.016
649	Fabregat-Palau	2021	Science of the Total Environment	10.1016/j.scitotenv.2021.149343	soil	DELTA2	PFBS	PFSA	C4HF9O3S	299.95	0.1	-	0	0	0	1	0	1.25893e-08	1	0	-1	298.95	96485	-322.746	4	9	0.280702	57.0095	4	5.53656	2.3	8	1:25 deionized water	2.966	53.1113	0.2966	0.23	8.52483	0.023	Asc / OA	87.3	BaCl2-TEA (pH 8.2)	12.2	54.3	33.5	Pipette	100	7.7	0.077
650	Fabregat-Palau	2021	Science of the Total Environment	10.1016/j.scitotenv.2021.149343	soil	OVI01	PFBS	PFSA	C4HF9O3S	299.95	0.1	-	0	0	0	0.999992	0	7.94322e-06	1	0	-0.999992	298.95	96485	-322.743	4	9	0.280702	57.0095	4	5.53656	2.3	5.2	1:25 deionized water	4.515	80.8488	0.4515	0.377	13.9733	0.0377	Asc / OA	44.3	BaCl2-TEA (pH 8.2)	41.3	39.8	18.9	Pipette	100	9.4	0.094
651	Fabregat-Palau	2021	Science of the Total Environment	10.1016/j.scitotenv.2021.149343	soil	UIAR	PFBS	PFSA	C4HF9O3S	299.95	0.1	-	0	0	0	0.999998	0	1.99526e-06	1	0	-0.999998	298.95	96485	-322.745	4	9	0.280702	57.0095	4	5.53656	2.3	5.8	1:25 deionized water	6.502	116.429	0.6502	1.732	64.1957	0.1732	Asc / OA	90	BaCl2-TEA (pH 8.2)	46	51	3	Pipette	100	27	0.27
652	Fabregat-Palau	2021	Science of the Total Environment	10.1016/j.scitotenv.2021.149343	soil	BRA	PFBS	PFSA	C4HF9O3S	299.95	0.1	-	0	0	0	0.999997	0	2.51188e-06	1	0	-0.999997	298.95	96485	-322.745	4	9	0.280702	57.0095	4	5.53656	2.3	5.7	1:25 deionized water	12.358	221.291	1.2358	1.027	38.0652	0.1027	Asc / OA	103	BaCl2-TEA (pH 8.2)	35	63	2	Pipette	100	32	0.32
653	Fabregat-Palau	2021	Science of the Total Environment	10.1016/j.scitotenv.2021.149343	soil	DUBLIN	PFBS	PFSA	C4HF9O3S	299.95	0.1	-	0	0	0	0.999997	0	2.51188e-06	1	0	-0.999997	298.95	96485	-322.745	4	9	0.280702	57.0095	4	5.53656	2.3	5.7	1:25 deionized water	10.64	190.527	1.064	0.167	6.18977	0.0167	Asc / OA	140	BaCl2-TEA (pH 8.2)	20.7	78	1.3	Pipette	100	39	0.39
654	Fabregat-Palau	2021	Science of the Total Environment	10.1016/j.scitotenv.2021.149343	soil	KOM	PFBS	PFSA	C4HF9O3S	299.95	0.1	-	0	0	0	0.999997	0	2.51188e-06	1	0	-0.999997	298.95	96485	-322.745	4	9	0.280702	57.0095	4	5.53656	2.3	5.7	1:25 deionized water	19.668	352.189	1.9668	0.481	17.828	0.0481	Asc / OA	114	BaCl2-TEA (pH 8.2)	20	78.9	1.1	Pipette	100	41	0.41
655	Nguyen	2020	Environmental Science and Technology	10.1021/acs.est.0c05705	soil	S1	PFBS	PFSA	C4HF9O3S	299.95	0.1	-	0	0	0	1	0	3.98107e-08	1	0	-1	298.95	96485	-322.746	4	9	0.280702	57.0095	4	5.53656	2.3	7.5	1:10 CaCl2	not reported	not reported	not reported	not reported	not reported	not reported	not reported	41.4	not reported	16.9	17.5	65.6	not reported	100	0.7	0.007
656	Nguyen	2020	Environmental Science and Technology	10.1021/acs.est.0c05705	soil	S2	PFBS	PFSA	C4HF9O3S	299.95	0.1	-	0	0	0	1	0	1.99526e-07	1	0	-1	298.95	96485	-322.746	4	9	0.280702	57.0095	4	5.53656	2.3	6.8	1:10 CaCl2	not reported	not reported	not reported	not reported	not reported	not reported	not reported	7.1	not reported	48.9	27	24.2	not reported	100.1	0.37	0.0037
657	Nguyen	2020	Environmental Science and Technology	10.1021/acs.est.0c05705	soil	S3	PFBS	PFSA	C4HF9O3S	299.95	0.1	-	0	0	0	0.999999	0	7.94328e-07	1	0	-0.999999	298.95	96485	-322.746	4	9	0.280702	57.0095	4	5.53656	2.3	6.2	1:10 CaCl2	not reported	not reported	not reported	not reported	not reported	not reported	not reported	8	not reported	51.44	10.17	38.38	not reported	99.99	0.08	0.0008
658	Nguyen	2020	Environmental Science and Technology	10.1021/acs.est.0c05705	soil	S4	PFBS	PFSA	C4HF9O3S	299.95	0.1	-	0	0	0	1	0	2.51189e-08	1	0	-1	298.95	96485	-322.746	4	9	0.280702	57.0095	4	5.53656	2.3	7.7	1:10 CaCl2	not reported	not reported	not reported	not reported	not reported	not reported	not reported	4.8	not reported	46	37	17	not reported	100	0.25	0.0025
659	Nguyen	2020	Environmental Science and Technology	10.1021/acs.est.0c05705	soil	S5	PFBS	PFSA	C4HF9O3S	299.95	0.1	-	0	0	0	1	0	5.01187e-08	1	0	-1	298.95	96485	-322.746	4	9	0.280702	57.0095	4	5.53656	2.3	7.4	1:10 CaCl2	not reported	not reported	not reported	not reported	not reported	not reported	not reported	29.6	not reported	39.8	7.7	52.5	not reported	100	2.23	0.0223
660	Nguyen	2020	Environmental Science and Technology	10.1021/acs.est.0c05705	soil	S6	PFBS	PFSA	C4HF9O3S	299.95	0.1	-	0	0	0	1	0	2.51189e-08	1	0	-1	298.95	96485	-322.746	4	9	0.280702	57.0095	4	5.53656	2.3	7.7	1:10 CaCl2	not reported	not reported	not reported	not reported	not reported	not reported	not reported	21.63	not reported	70	11	19	not reported	100	4.9	0.049
661	Nguyen	2020	Environmental Science and Technology	10.1021/acs.est.0c05705	soil	S7	PFBS	PFSA	C4HF9O3S	299.95	0.1	-	0	0	0	1	0	2.51189e-08	1	0	-1	298.95	96485	-322.746	4	9	0.280702	57.0095	4	5.53656	2.3	7.7	1:10 CaCl2	not reported	not reported	not reported	not reported	not reported	not reported	not reported	7.8	not reported	48.9	32.6	18.5	not reported	100	0.13	0.0013
662	Nguyen	2020	Environmental Science and Technology	10.1021/acs.est.0c05705	soil	S8	PFBS	PFSA	C4HF9O3S	299.95	0.1	-	0	0	0	1	0	3.98107e-08	1	0	-1	298.95	96485	-322.746	4	9	0.280702	57.0095	4	5.53656	2.3	7.5	1:10 CaCl2	not reported	not reported	not reported	not reported	not reported	not reported	not reported	2.28	not reported	93	1	5	not reported	99	0.4	0.004
663	Nguyen	2020	Environmental Science and Technology	10.1021/acs.est.0c05705	soil	S9	PFBS	PFSA	C4HF9O3S	299.95	0.1	-	0	0	0	1	0	1e-07	1	0	-1	298.95	96485	-322.746	4	9	0.280702	57.0095	4	5.53656	2.3	7.1	1:10 CaCl2	not reported	not reported	not reported	not reported	not reported	not reported	not reported	17.42	not reported	48.86	16.05	35.09	not reported	100	1.19	0.0119
664	Nguyen	2020	Environmental Science and Technology	10.1021/acs.est.0c05705	soil	S10	PFBS	PFSA	C4HF9O3S	299.95	0.1	-	0	0	0	0.999999	0	5.01187e-07	1	0	-0.999999	298.95	96485	-322.746	4	9	0.280702	57.0095	4	5.53656	2.3	6.4	1:10 CaCl2	not reported	not reported	not reported	not reported	not reported	not reported	not reported	16.54	not reported	29.38	13.9	56.71	not reported	99.99	0.17	0.0017
665	Cai	2022	Science of the Total Environment	10.1016/j.scitotenv.2022.152975	soil	Clarke Hill	PFBS	PFSA	C4HF9O3S	299.95	0.1	-	0	0	0	0.99998	0	1.99522e-05	1	0	-0.99998	298.95	96485	-322.74	4	9	0.280702	57.0095	4	5.53656	2.3	4.8	1:5 CaCl2	8.3	148.626	0.83	7.85	290.956	0.785	???	15.3408	KNN input	32	40	28	not reported	100	4.9	0.049
666	Cai	2022	Science of the Total Environment	10.1016/j.scitotenv.2022.152975	soil	Minatoro	PFBS	PFSA	C4HF9O3S	299.95	0.1	-	0	0	0	0.999998	0	1.58489e-06	1	0	-0.999998	298.95	96485	-322.746	4	9	0.280702	57.0095	4	5.53656	2.3	5.9	1:5 CaCl2	1.4	25.0694	0.14	0.92	34.0993	0.092	???	15.3408	KNN input	37	22	41	not reported	100	2.6	0.026
667	Cai	2022	Science of the Total Environment	10.1016/j.scitotenv.2022.152975	soil	Clarke Hill	PFPeS	PFSA	C5HF11O3S	349.947	0.1	-	0	0	0	0.99998	0	1.99522e-05	1	0	-0.99998	348.947	96485	-276.498	5	11	0.287081	59.7233	5	4.66801	3	4.8	1:5 CaCl2	8.3	148.626	0.83	7.85	290.956	0.785	???	15.3408	KNN input	32	40	28	not reported	100	4.9	0.049
668	Cai	2022	Science of the Total Environment	10.1016/j.scitotenv.2022.152975	soil	Minatoro	PFPeS	PFSA	C5HF11O3S	349.947	0.1	-	0	0	0	0.999998	0	1.58489e-06	1	0	-0.999998	348.947	96485	-276.503	5	11	0.287081	59.7233	5	4.66801	3	5.9	1:5 CaCl2	1.4	25.0694	0.14	0.92	34.0993	0.092	???	15.3408	KNN input	37	22	41	not reported	100	2.6	0.026
669	Nguyen	2020	Environmental Science and Technology	10.1021/acs.est.0c05705	soil	S1	PFPeS	PFSA	C5HF11O3S	349.947	0.1	-	0	0	0	1	0	3.98107e-08	1	0	-1	348.947	96485	-276.503	5	11	0.287081	59.7233	5	4.66801	3	7.5	1:10 CaCl2	not reported	not reported	not reported	not reported	not reported	not reported	not reported	41.4	not reported	16.9	17.5	65.6	not reported	100	0.7	0.007
670	Nguyen	2020	Environmental Science and Technology	10.1021/acs.est.0c05705	soil	S2	PFPeS	PFSA	C5HF11O3S	349.947	0.1	-	0	0	0	1	0	1.99526e-07	1	0	-1	348.947	96485	-276.503	5	11	0.287081	59.7233	5	4.66801	3	6.8	1:10 CaCl2	not reported	not reported	not reported	not reported	not reported	not reported	not reported	7.1	not reported	48.9	27	24.2	not reported	100.1	0.37	0.0037
671	Nguyen	2020	Environmental Science and Technology	10.1021/acs.est.0c05705	soil	S3	PFPeS	PFSA	C5HF11O3S	349.947	0.1	-	0	0	0	0.999999	0	7.94328e-07	1	0	-0.999999	348.947	96485	-276.503	5	11	0.287081	59.7233	5	4.66801	3	6.2	1:10 CaCl2	not reported	not reported	not reported	not reported	not reported	not reported	not reported	8	not reported	51.44	10.17	38.38	not reported	99.99	0.08	0.0008
672	Nguyen	2020	Environmental Science and Technology	10.1021/acs.est.0c05705	soil	S4	PFPeS	PFSA	C5HF11O3S	349.947	0.1	-	0	0	0	1	0	2.51189e-08	1	0	-1	348.947	96485	-276.503	5	11	0.287081	59.7233	5	4.66801	3	7.7	1:10 CaCl2	not reported	not reported	not reported	not reported	not reported	not reported	not reported	4.8	not reported	46	37	17	not reported	100	0.25	0.0025
673	Nguyen	2020	Environmental Science and Technology	10.1021/acs.est.0c05705	soil	S5	PFPeS	PFSA	C5HF11O3S	349.947	0.1	-	0	0	0	1	0	5.01187e-08	1	0	-1	348.947	96485	-276.503	5	11	0.287081	59.7233	5	4.66801	3	7.4	1:10 CaCl2	not reported	not reported	not reported	not reported	not reported	not reported	not reported	29.6	not reported	39.8	7.7	52.5	not reported	100	2.23	0.0223
674	Nguyen	2020	Environmental Science and Technology	10.1021/acs.est.0c05705	soil	S6	PFPeS	PFSA	C5HF11O3S	349.947	0.1	-	0	0	0	1	0	2.51189e-08	1	0	-1	348.947	96485	-276.503	5	11	0.287081	59.7233	5	4.66801	3	7.7	1:10 CaCl2	not reported	not reported	not reported	not reported	not reported	not reported	not reported	21.63	not reported	70	11	19	not reported	100	4.9	0.049
675	Nguyen	2020	Environmental Science and Technology	10.1021/acs.est.0c05705	soil	S7	PFPeS	PFSA	C5HF11O3S	349.947	0.1	-	0	0	0	1	0	2.51189e-08	1	0	-1	348.947	96485	-276.503	5	11	0.287081	59.7233	5	4.66801	3	7.7	1:10 CaCl2	not reported	not reported	not reported	not reported	not reported	not reported	not reported	7.8	not reported	48.9	32.6	18.5	not reported	100	0.13	0.0013
676	Nguyen	2020	Environmental Science and Technology	10.1021/acs.est.0c05705	soil	S8	PFPeS	PFSA	C5HF11O3S	349.947	0.1	-	0	0	0	1	0	3.98107e-08	1	0	-1	348.947	96485	-276.503	5	11	0.287081	59.7233	5	4.66801	3	7.5	1:10 CaCl2	not reported	not reported	not reported	not reported	not reported	not reported	not reported	2.28	not reported	93	1	5	not reported	99	0.4	0.004
677	Nguyen	2020	Environmental Science and Technology	10.1021/acs.est.0c05705	soil	S9	PFPeS	PFSA	C5HF11O3S	349.947	0.1	-	0	0	0	1	0	1e-07	1	0	-1	348.947	96485	-276.503	5	11	0.287081	59.7233	5	4.66801	3	7.1	1:10 CaCl2	not reported	not reported	not reported	not reported	not reported	not reported	not reported	17.42	not reported	48.86	16.05	35.09	not reported	100	1.19	0.0119
678	Nguyen	2020	Environmental Science and Technology	10.1021/acs.est.0c05705	soil	S10	PFPeS	PFSA	C5HF11O3S	349.947	0.1	-	0	0	0	0.999999	0	5.01187e-07	1	0	-0.999999	348.947	96485	-276.503	5	11	0.287081	59.7233	5	4.66801	3	6.4	1:10 CaCl2	not reported	not reported	not reported	not reported	not reported	not reported	not reported	16.54	not reported	29.38	13.9	56.71	not reported	99.99	0.17	0.0017
679	McLachlan	2019	Chemosphere	10.1016/j.chemosphere.2019.02.012	soil	Lower Layer	PFHxS	PFSA	C6F13O3SH	399.944	0.1	-	0	0	0	0.999993	0	7.07941e-06	1	0	-0.999993	398.944	96485	-241.849	6	13	0.291498	61.7587	6	3.79057	3.6	5.25	not reported	not reported	not reported	not reported	not reported	not reported	not reported	not reported	5.70232	KNN input	100	0	0	not reported	100	0.4	0.004
680	McLachlan	2019	Chemosphere	10.1016/j.chemosphere.2019.02.012	soil	Upper layer	PFHxS	PFSA	C6F13O3SH	399.944	0.1	-	0	0	0	0.999997	0	2.69153e-06	1	0	-0.999997	398.944	96485	-241.85	6	13	0.291498	61.7587	6	3.79057	3.6	5.67	not reported	not reported	not reported	not reported	not reported	not reported	not reported	not reported	9.20377	KNN input	71	24	5	not reported	100	0.93	0.0093
681	Campos Pereira	2023	Chemosphere	10.1016/j.chemosphere.2023.138133	soil	Kungsangen (0-10cm)	PFHxS	PFSA	C6F13O3SH	399.944	0.1	-	0	0	0	0.999998	0	1.58489e-06	1	0	-0.999998	398.944	96485	-241.851	6	13	0.291498	61.7587	6	3.79057	3.6	5.9	ISO 10390:2005	10.0521	180	1.00521	1.3491	50	0.13491	Oxalate	20	CoHex	4.2	53	43	ISO 11277:2020	100.2	3.1	0.031
682	Campos Pereira	2023	Chemosphere	10.1016/j.chemosphere.2023.138133	soil	Paskalampa Bs	PFHxS	PFSA	C6F13O3SH	399.944	0.1	-	0	0	0	0.999996	0	3.98106e-06	1	0	-0.999996	398.944	96485	-241.85	6	13	0.291498	61.7587	6	3.79057	3.6	5.5	ISO 10390:2005	7.25985	130	0.725985	13.491	500	1.3491	Oxalate	1	CoHex	54	42	4	ISO 11277:2020	100	2.2	0.022
683	Campos Pereira	2023	Chemosphere	10.1016/j.chemosphere.2023.138133	soil	Arboga (field-contaminated)	PFHxS	PFSA	C6F13O3SH	399.944	0.1	-	0	0	0	1	0	1.58489e-07	1	0	-1	398.944	96485	-241.851	6	13	0.291498	61.7587	6	3.79057	3.6	6.9	ISO 10390:2005	7.25985	130	0.725985	1.13324	42	0.113324	Oxalate	13	CoHex	24	26	50	ISO 11277:2020	100	1.7	0.017
684	Campos Pereira	2023	Chemosphere	10.1016/j.chemosphere.2023.138133	soil	Fors	PFHxS	PFSA	C6F13O3SH	399.944	0.1	-	0	0	0	1	0	7.94328e-09	1	0	-1	398.944	96485	-241.851	6	13	0.291498	61.7587	6	3.79057	3.6	8.2	ISO 10390:2005	1.89873	34	0.189873	0.755496	28	0.0755496	Oxalate	15	CoHex	27	56	16	ISO 11277:2020	99	1.6	0.016
685	Campos Pereira	2023	Chemosphere	10.1016/j.chemosphere.2023.138133	soil	Arboga (field-contaminated)	PFHxS	PFSA	C6F13O3SH	399.944	0.1	-	0	0	0	0.999996	0	3.98106e-06	1	0	-0.999996	398.944	96485	-241.85	6	13	0.291498	61.7587	6	3.79057	3.6	5.5	ISO 10390:2005	6.14295	110	0.614295	0.836442	31	0.0836442	Oxalate	8.6	CoHex	27	44	29	ISO 11277:2020	100	1.3	0.013
686	Campos Pereira	2023	Chemosphere	10.1016/j.chemosphere.2023.138133	soil	Nantuna	PFHxS	PFSA	C6F13O3SH	399.944	0.1	-	0	0	0	1	0	6.30957e-09	1	0	-1	398.944	96485	-241.851	6	13	0.291498	61.7587	6	3.79057	3.6	8.3	ISO 10390:2005	2.06627	37	0.206626	0.728514	27	0.0728514	Oxalate	14	CoHex	80	15	4.4	ISO 11277:2020	99.4	1.2	0.012
687	Campos Pereira	2023	Chemosphere	10.1016/j.chemosphere.2023.138133	soil	Krusenberg	PFHxS	PFSA	C6F13O3SH	399.944	0.1	-	0	0	0	0.999996	0	3.98106e-06	1	0	-0.999996	398.944	96485	-241.85	6	13	0.291498	61.7587	6	3.79057	3.6	5.5	ISO 10390:2005	1.34028	24	0.134028	0.323784	12	0.0323784	Oxalate	2.6	CoHex	86	8	6	ISO 11277:2020	100	1.2	0.012
688	Campos Pereira	2023	Chemosphere	10.1016/j.chemosphere.2023.138133	soil	Paskalampa E	PFHxS	PFSA	C6F13O3SH	399.944	0.1	-	0	0	0	0.999968	0	3.16218e-05	1	0	-0.999968	398.944	96485	-241.843	6	13	0.291498	61.7587	6	3.79057	3.6	4.6	ISO 10390:2005	0.139613	2.5	0.0139612	0.0512658	1.9	0.00512658	Oxalate	1.8	CoHex	53	40	7	ISO 11277:2020	100	1.1	0.011
689	Campos Pereira	2023	Chemosphere	10.1016/j.chemosphere.2023.138133	soil	Kungsangen (70-80cm)	PFHxS	PFSA	C6F13O3SH	399.944	0.1	-	0	0	0	1	0	3.16228e-07	1	0	-1	398.944	96485	-241.851	6	13	0.291498	61.7587	6	3.79057	3.6	6.6	ISO 10390:2005	11.169	200	1.1169	1.37608	51	0.137608	Oxalate	16	CoHex	0.68	48	52	ISO 11277:2020	100.68	0.91	0.0091
690	Campos Pereira	2023	Chemosphere	10.1016/j.chemosphere.2023.138133	soil	Hogasa (subsoil)	PFHxS	PFSA	C6F13O3SH	399.944	0.1	-	0	0	0	0.999998	0	1.99526e-06	1	0	-0.999998	398.944	96485	-241.851	6	13	0.291498	61.7587	6	3.79057	3.6	5.8	ISO 10390:2005	1.67535	30	0.167535	0.755496	28	0.0755496	Oxalate	0.77	CoHex	89	8	3	ISO 11277:2020	100	0.3	0.003
691	Guelfo	2013	Environmental Science and Technology	10.1021/es3048043	soil	Loamy sand A	PFHxS	PFSA	C6F13O3SH	399.944	0.1	-	0	0	0	0.999999	0	9.99999e-07	1	0	-0.999999	398.944	96485	-241.851	6	13	0.291498	61.7587	6	3.79057	3.6	6.1	not reported	2.21	39.5738	0.221	0.93	34.47	0.093	CBD	14.2768	KNN input	81	1	9	not reported	91	1.7	0.017
692	Guelfo	2013	Environmental Science and Technology	10.1021/es3048043	soil	Loam B	PFHxS	PFSA	C6F13O3SH	399.944	0.1	-	0	0	0	1	0	1.99526e-08	1	0	-1	398.944	96485	-241.851	6	13	0.291498	61.7587	6	3.79057	3.6	7.8	not reported	6.14	0.614	0.614	1.67	0.167	0.167	CBD	6.49567	KNN input	33	42	25	not reported	100	4.5	0.045
693	Guelfo	2013	Environmental Science and Technology	10.1021/es3048043	soil	Sandy Clay Loam C	PFHxS	PFSA	C6F13O3SH	399.944	0.1	-	0	0	0	0.999992	0	7.94322e-06	1	0	-0.999992	398.944	96485	-241.849	6	13	0.291498	61.7587	6	3.79057	3.6	5.2	not reported	24.17	432.805	2.417	3.99	147.887	0.399	CBD	12.0098	KNN input	47	20	33	not reported	100	0.8	0.008
694	Huiting Chen	2016	Chemosphere	10.1016/j.chemosphere.2015.10.055	sediment	fresh sediment	PFHxS	PFSA	C6F13O3SH	399.944	0.1	-	0	0	0	1	0	3.16228e-08	1	0	-1	398.944	96485	-241.851	6	13	0.291498	61.7587	6	3.79057	3.6	7.6	not reported	0.028492	0.510198	0.0028492	0.012054	0.446775	0.0012054	not reported	15.9004	KNN input	4	61	35	not reported	100	2.52	0.0252
695	Aly	2019	Env Sci WR&T	10.1039/c9ew00426b	soil	-	PFHxS	PFSA	C6F13O3SH	399.944	0.1	-	0	0	0	1	0	1.25893e-07	1	0	-1	398.944	96485	-241.851	6	13	0.291498	61.7587	6	3.79057	3.6	7	not reported	not reported	not reported	not reported	not reported	not reported	not reported	not reported	26.9033	not reported	31.5494	38.2651	30.4048	KNN input	100.219	1.44333	0.0144333
696	Fabregat-Palau	2021	Science of the Total Environment	10.1016/j.scitotenv.2021.149343	soil	ALM	PFHxS	PFSA	C6F13O3SH	399.944	0.1	-	0	0	0	0.999996	0	3.98106e-06	1	0	-0.999996	398.944	96485	-241.85	6	13	0.291498	61.7587	6	3.79057	3.6	5.5	1:25 deionized water	1.013	18.1395	0.1013	0.404	14.9741	0.0404	Asc / OA	23.4	BaCl2-TEA (pH 8.2)	54.4	35	10.6	Pipette	100	1.6	0.016
697	Fabregat-Palau	2021	Science of the Total Environment	10.1016/j.scitotenv.2021.149343	soil	DELTA2	PFHxS	PFSA	C6F13O3SH	399.944	0.1	-	0	0	0	1	0	1.25893e-08	1	0	-1	398.944	96485	-241.851	6	13	0.291498	61.7587	6	3.79057	3.6	8	1:25 deionized water	2.966	53.1113	0.2966	0.23	8.52483	0.023	Asc / OA	87.3	BaCl2-TEA (pH 8.2)	12.2	54.3	33.5	Pipette	100	7.7	0.077
698	Fabregat-Palau	2021	Science of the Total Environment	10.1016/j.scitotenv.2021.149343	soil	OVI01	PFHxS	PFSA	C6F13O3SH	399.944	0.1	-	0	0	0	0.999992	0	7.94322e-06	1	0	-0.999992	398.944	96485	-241.849	6	13	0.291498	61.7587	6	3.79057	3.6	5.2	1:25 deionized water	4.515	80.8488	0.4515	0.377	13.9733	0.0377	Asc / OA	44.3	BaCl2-TEA (pH 8.2)	41.3	39.8	18.9	Pipette	100	9.4	0.094
699	Fabregat-Palau	2021	Science of the Total Environment	10.1016/j.scitotenv.2021.149343	soil	UIAR	PFHxS	PFSA	C6F13O3SH	399.944	0.1	-	0	0	0	0.999998	0	1.99526e-06	1	0	-0.999998	398.944	96485	-241.851	6	13	0.291498	61.7587	6	3.79057	3.6	5.8	1:25 deionized water	6.502	116.429	0.6502	1.732	64.1957	0.1732	Asc / OA	90	BaCl2-TEA (pH 8.2)	46	51	3	Pipette	100	27	0.27
700	Fabregat-Palau	2021	Science of the Total Environment	10.1016/j.scitotenv.2021.149343	soil	BRA	PFHxS	PFSA	C6F13O3SH	399.944	0.1	-	0	0	0	0.999997	0	2.51188e-06	1	0	-0.999997	398.944	96485	-241.85	6	13	0.291498	61.7587	6	3.79057	3.6	5.7	1:25 deionized water	12.358	221.291	1.2358	1.027	38.0652	0.1027	Asc / OA	103	BaCl2-TEA (pH 8.2)	35	63	2	Pipette	100	32	0.32
701	Fabregat-Palau	2021	Science of the Total Environment	10.1016/j.scitotenv.2021.149343	soil	DUBLIN	PFHxS	PFSA	C6F13O3SH	399.944	0.1	-	0	0	0	0.999997	0	2.51188e-06	1	0	-0.999997	398.944	96485	-241.85	6	13	0.291498	61.7587	6	3.79057	3.6	5.7	1:25 deionized water	10.64	190.527	1.064	0.167	6.18977	0.0167	Asc / OA	140	BaCl2-TEA (pH 8.2)	20.7	78	1.3	Pipette	100	39	0.39
702	Fabregat-Palau	2021	Science of the Total Environment	10.1016/j.scitotenv.2021.149343	soil	KOM	PFHxS	PFSA	C6F13O3SH	399.944	0.1	-	0	0	0	0.999997	0	2.51188e-06	1	0	-0.999997	398.944	96485	-241.85	6	13	0.291498	61.7587	6	3.79057	3.6	5.7	1:25 deionized water	19.668	352.189	1.9668	0.481	17.828	0.0481	Asc / OA	114	BaCl2-TEA (pH 8.2)	20	78.9	1.1	Pipette	100	41	0.41
703	Oliver	2020	Science of the Total Environment	10.1016/j.scitotenv.2020.1372630048-9697	sediment	N1	PFHxS	PFSA	C6F13O3SH	399.944	0.1	-	0	0	0	1	0	1.12202e-07	1	0	-1	398.944	96485	-241.851	6	13	0.291498	61.7587	6	3.79057	3.6	7.05	not reported	9.9	177.276	0.99	3.3	122.313	0.33	E. A.	7.64337	KNN input	78	5	11	not reported	94	1.6	0.016
704	Oliver	2020	Science of the Total Environment	10.1016/j.scitotenv.2020.1372630048-9697	sediment	N4	PFHxS	PFSA	C6F13O3SH	399.944	0.1	-	0	0	0	1	0	6.30957e-08	1	0	-1	398.944	96485	-241.851	6	13	0.291498	61.7587	6	3.79057	3.6	7.3	not reported	1.1	19.6974	0.11	0.54	20.0148	0.054	E. A.	14.5461	KNN input	92	0.7	3.1	not reported	95.8	0.5	0.005
705	Oliver	2020	Science of the Total Environment	10.1016/j.scitotenv.2020.1372630048-9697	sediment	N7	PFHxS	PFSA	C6F13O3SH	399.944	0.1	-	0	0	0	1	0	8.1283e-08	1	0	-1	398.944	96485	-241.851	6	13	0.291498	61.7587	6	3.79057	3.6	7.19	not reported	3	53.7201	0.3	1.2	44.4774	0.12	E. A.	5.48882	KNN input	83	1.9	5.3	not reported	90.2	2.7	0.027
706	Oliver	2020	Science of the Total Environment	10.1016/j.scitotenv.2020.1372630048-9697	sediment	N9-FC	PFHxS	PFSA	C6F13O3SH	399.944	0.1	-	0	0	0	1	0	3.98107e-08	1	0	-1	398.944	96485	-241.851	6	13	0.291498	61.7587	6	3.79057	3.6	7.5	not reported	2.2	39.3948	0.22	8	296.516	0.8	E. A.	5.67007	KNN input	76	6	13	not reported	95	1.1	0.011
707	Oliver	2020	Science of the Total Environment	10.1016/j.scitotenv.2020.1372630048-9697	sediment	N10-TC	PFHxS	PFSA	C6F13O3SH	399.944	0.1	-	0	0	0	1	0	1.86209e-07	1	0	-1	398.944	96485	-241.851	6	13	0.291498	61.7587	6	3.79057	3.6	6.83	not reported	47	841.615	4.7	20	741.29	2	E. A.	8.26162	KNN input	13	14	53	not reported	80	5	0.05
708	Oliver	2020	Science of the Total Environment	10.1016/j.scitotenv.2020.1372630048-9697	sediment	N12	PFHxS	PFSA	C6F13O3SH	399.944	0.1	-	0	0	0	1	0	2.0893e-07	1	0	-1	398.944	96485	-241.851	6	13	0.291498	61.7587	6	3.79057	3.6	6.78	not reported	21	376.041	2.1	1.8	66.7161	0.18	E. A.	5.66607	KNN input	88	2.1	5.7	not reported	95.8	1.1	0.011
709	Oliver	2020	Science of the Total Environment	10.1016/j.scitotenv.2020.1372630048-9697	sediment	N13	PFHxS	PFSA	C6F13O3SH	399.944	0.1	-	0	0	0	1	0	2.63027e-07	1	0	-1	398.944	96485	-241.851	6	13	0.291498	61.7587	6	3.79057	3.6	6.68	not reported	0.62	11.1022	0.062	0.7	25.9451	0.07	E. A.	9.83597	KNN input	96	0	0.5	not reported	96.5	0.3	0.003
710	Oliver	2020	Science of the Total Environment	10.1016/j.scitotenv.2020.1372630048-9697	sediment	N14	PFHxS	PFSA	C6F13O3SH	399.944	0.1	-	0	0	0	0.999999	0	7.4131e-07	1	0	-0.999999	398.944	96485	-241.851	6	13	0.291498	61.7587	6	3.79057	3.6	6.23	not reported	25	447.668	2.5	11	407.709	1.1	E. A.	5.74007	KNN input	75	8.6	8.8	not reported	92.4	3.6	0.036
711	Oliver	2020	Science of the Total Environment	10.1016/j.scitotenv.2020.1372630048-9697	sediment	N15	PFHxS	PFSA	C6F13O3SH	399.944	0.1	-	0	0	0	1	0	6.45654e-08	1	0	-1	398.944	96485	-241.851	6	13	0.291498	61.7587	6	3.79057	3.6	7.29	not reported	5.3	94.9055	0.53	2.1	77.8354	0.21	E. A.	6.42257	KNN input	90	2.3	0.3	not reported	92.6	0.7	0.007
712	Oliver	2020	Science of the Total Environment	10.1016/j.scitotenv.2020.1372630048-9697	sediment	N16	PFHxS	PFSA	C6F13O3SH	399.944	0.1	-	0	0	0	1	0	7.76247e-08	1	0	-1	398.944	96485	-241.851	6	13	0.291498	61.7587	6	3.79057	3.6	7.21	not reported	37	662.548	3.7	4.9	181.616	0.49	E. A.	8.06422	KNN input	57	8	15	not reported	80	4.8	0.048
713	Oliver	2020	Science of the Total Environment	10.1016/j.scitotenv.2020.1372630048-9697	sediment	S6	PFHxS	PFSA	C6F13O3SH	399.944	0.1	-	0	0	0	1	0	1.20226e-07	1	0	-1	398.944	96485	-241.851	6	13	0.291498	61.7587	6	3.79057	3.6	7.02	not reported	22	393.948	2.2	5.9	218.681	0.59	E. A.	14.1151	KNN input	45	24	20	not reported	89	2.9	0.029
714	Oliver	2020	Science of the Total Environment	10.1016/j.scitotenv.2020.1372630048-9697	sediment	S7	PFHxS	PFSA	C6F13O3SH	399.944	0.1	-	0	0	0	1	0	5.37032e-08	1	0	-1	398.944	96485	-241.851	6	13	0.291498	61.7587	6	3.79057	3.6	7.37	not reported	6.9	123.556	0.69	3.1	114.9	0.31	E. A.	15.3825	KNN input	73	4	9	not reported	86	5.7	0.057
715	Oliver	2020	Science of the Total Environment	10.1016/j.scitotenv.2020.1372630048-9697	sediment	S9	PFHxS	PFSA	C6F13O3SH	399.944	0.1	-	0	0	0	1	0	3.46737e-08	1	0	-1	398.944	96485	-241.851	6	13	0.291498	61.7587	6	3.79057	3.6	7.56	not reported	1.5	26.8601	0.15	0.6	22.2387	0.06	E. A.	11.486	KNN input	98	0.1	0.6	not reported	98.7	0.1	0.001
716	Oliver	2020	Science of the Total Environment	10.1016/j.scitotenv.2020.1372630048-9697	sediment	S11	PFHxS	PFSA	C6F13O3SH	399.944	0.1	-	0	0	0	1	0	2.39883e-08	1	0	-1	398.944	96485	-241.851	6	13	0.291498	61.7587	6	3.79057	3.6	7.72	not reported	12	214.88	1.2	5.8	214.974	0.58	E. A.	8.41627	KNN input	32	31	38	not reported	101	11	0.11
717	Oliver	2020	Science of the Total Environment	10.1016/j.scitotenv.2020.1372630048-9697	sediment	S13	PFHxS	PFSA	C6F13O3SH	399.944	0.1	-	0	0	0	1	0	1.58489e-07	1	0	-1	398.944	96485	-241.851	6	13	0.291498	61.7587	6	3.79057	3.6	6.9	not reported	42	752.082	4.2	1	37.0645	0.1	E. A.	5.68757	KNN input	19	36	32	not reported	87	5.9	0.059
718	Oliver	2020	Science of the Total Environment	10.1016/j.scitotenv.2020.1372630048-9697	sediment	Syd1	PFHxS	PFSA	C6F13O3SH	399.944	0.1	-	0	0	0	1	0	2.0893e-07	1	0	-1	398.944	96485	-241.851	6	13	0.291498	61.7587	6	3.79057	3.6	6.78	not reported	15	268.601	1.5	4.9	181.616	0.49	E. A.	6.76712	KNN input	79	4	9	not reported	92	3.2	0.032
719	Oliver	2020	Science of the Total Environment	10.1016/j.scitotenv.2020.1372630048-9697	sediment	Syd2	PFHxS	PFSA	C6F13O3SH	399.944	0.1	-	0	0	0	1	0	6.91831e-08	1	0	-1	398.944	96485	-241.851	6	13	0.291498	61.7587	6	3.79057	3.6	7.26	not reported	26	465.574	2.6	9.2	340.993	0.92	E. A.	12.882	KNN input	37	14	34	not reported	85	10	0.1
720	Oliver	2020	Science of the Total Environment	10.1016/j.scitotenv.2020.1372630048-9697	sediment	Syd4	PFHxS	PFSA	C6F13O3SH	399.944	0.1	-	0	0	0	1	0	8.31764e-08	1	0	-1	398.944	96485	-241.851	6	13	0.291498	61.7587	6	3.79057	3.6	7.18	not reported	25	447.668	2.5	8.2	303.929	0.82	E. A.	12.0437	KNN input	44	14	24	not reported	82	10.1	0.101
721	Oliver	2020	Science of the Total Environment	10.1016/j.scitotenv.2020.1372630048-9697	sediment	Syd5	PFHxS	PFSA	C6F13O3SH	399.944	0.1	-	0	0	0	1	0	1.02329e-07	1	0	-1	398.944	96485	-241.851	6	13	0.291498	61.7587	6	3.79057	3.6	7.09	not reported	28	501.388	2.8	10	370.645	1	E. A.	15.2819	KNN input	15	26	42	not reported	83	5.6	0.056
722	Nguyen	2020	Environmental Science and Technology	10.1021/acs.est.0c05705	soil	S1	PFHxS	PFSA	C6F13O3SH	399.944	0.1	-	0	0	0	1	0	3.98107e-08	1	0	-1	398.944	96485	-241.851	6	13	0.291498	61.7587	6	3.79057	3.6	7.5	1:10 CaCl2	not reported	not reported	not reported	not reported	not reported	not reported	not reported	41.4	not reported	16.9	17.5	65.6	not reported	100	0.7	0.007
723	Nguyen	2020	Environmental Science and Technology	10.1021/acs.est.0c05705	soil	S2	PFHxS	PFSA	C6F13O3SH	399.944	0.1	-	0	0	0	1	0	1.99526e-07	1	0	-1	398.944	96485	-241.851	6	13	0.291498	61.7587	6	3.79057	3.6	6.8	1:10 CaCl2	not reported	not reported	not reported	not reported	not reported	not reported	not reported	7.1	not reported	48.9	27	24.2	not reported	100.1	0.37	0.0037
724	Nguyen	2020	Environmental Science and Technology	10.1021/acs.est.0c05705	soil	S3	PFHxS	PFSA	C6F13O3SH	399.944	0.1	-	0	0	0	0.999999	0	7.94328e-07	1	0	-0.999999	398.944	96485	-241.851	6	13	0.291498	61.7587	6	3.79057	3.6	6.2	1:10 CaCl2	not reported	not reported	not reported	not reported	not reported	not reported	not reported	8	not reported	51.44	10.17	38.38	not reported	99.99	0.08	0.0008
725	Nguyen	2020	Environmental Science and Technology	10.1021/acs.est.0c05705	soil	S4	PFHxS	PFSA	C6F13O3SH	399.944	0.1	-	0	0	0	1	0	2.51189e-08	1	0	-1	398.944	96485	-241.851	6	13	0.291498	61.7587	6	3.79057	3.6	7.7	1:10 CaCl2	not reported	not reported	not reported	not reported	not reported	not reported	not reported	4.8	not reported	46	37	17	not reported	100	0.25	0.0025
726	Nguyen	2020	Environmental Science and Technology	10.1021/acs.est.0c05705	soil	S5	PFHxS	PFSA	C6F13O3SH	399.944	0.1	-	0	0	0	1	0	5.01187e-08	1	0	-1	398.944	96485	-241.851	6	13	0.291498	61.7587	6	3.79057	3.6	7.4	1:10 CaCl2	not reported	not reported	not reported	not reported	not reported	not reported	not reported	29.6	not reported	39.8	7.7	52.5	not reported	100	2.23	0.0223
727	Nguyen	2020	Environmental Science and Technology	10.1021/acs.est.0c05705	soil	S6	PFHxS	PFSA	C6F13O3SH	399.944	0.1	-	0	0	0	1	0	2.51189e-08	1	0	-1	398.944	96485	-241.851	6	13	0.291498	61.7587	6	3.79057	3.6	7.7	1:10 CaCl2	not reported	not reported	not reported	not reported	not reported	not reported	not reported	21.63	not reported	70	11	19	not reported	100	4.9	0.049
728	Nguyen	2020	Environmental Science and Technology	10.1021/acs.est.0c05705	soil	S7	PFHxS	PFSA	C6F13O3SH	399.944	0.1	-	0	0	0	1	0	2.51189e-08	1	0	-1	398.944	96485	-241.851	6	13	0.291498	61.7587	6	3.79057	3.6	7.7	1:10 CaCl2	not reported	not reported	not reported	not reported	not reported	not reported	not reported	7.8	not reported	48.9	32.6	18.5	not reported	100	0.13	0.0013
729	Nguyen	2020	Environmental Science and Technology	10.1021/acs.est.0c05705	soil	S8	PFHxS	PFSA	C6F13O3SH	399.944	0.1	-	0	0	0	1	0	3.98107e-08	1	0	-1	398.944	96485	-241.851	6	13	0.291498	61.7587	6	3.79057	3.6	7.5	1:10 CaCl2	not reported	not reported	not reported	not reported	not reported	not reported	not reported	2.28	not reported	93	1	5	not reported	99	0.4	0.004
730	Nguyen	2020	Environmental Science and Technology	10.1021/acs.est.0c05705	soil	S9	PFHxS	PFSA	C6F13O3SH	399.944	0.1	-	0	0	0	1	0	1e-07	1	0	-1	398.944	96485	-241.851	6	13	0.291498	61.7587	6	3.79057	3.6	7.1	1:10 CaCl2	not reported	not reported	not reported	not reported	not reported	not reported	not reported	17.42	not reported	48.86	16.05	35.09	not reported	100	1.19	0.0119
731	Nguyen	2020	Environmental Science and Technology	10.1021/acs.est.0c05705	soil	S10	PFHxS	PFSA	C6F13O3SH	399.944	0.1	-	0	0	0	0.999999	0	5.01187e-07	1	0	-0.999999	398.944	96485	-241.851	6	13	0.291498	61.7587	6	3.79057	3.6	6.4	1:10 CaCl2	not reported	not reported	not reported	not reported	not reported	not reported	not reported	16.54	not reported	29.38	13.9	56.71	not reported	99.99	0.17	0.0017
732	Cai	2022	Science of the Total Environment	10.1016/j.scitotenv.2022.152975	soil	Clarke Hill	PFHxS	PFSA	C6F13O3SH	399.944	0.1	-	0	0	0	0.99998	0	1.99522e-05	1	0	-0.99998	398.944	96485	-241.846	6	13	0.291498	61.7587	6	3.79057	3.6	4.8	1:5 CaCl2	8.3	148.626	0.83	7.85	290.956	0.785	???	15.3408	KNN input	32	40	28	not reported	100	4.9	0.049
733	Cai	2022	Science of the Total Environment	10.1016/j.scitotenv.2022.152975	soil	Minatoro	PFHxS	PFSA	C6F13O3SH	399.944	0.1	-	0	0	0	0.999998	0	1.58489e-06	1	0	-0.999998	398.944	96485	-241.851	6	13	0.291498	61.7587	6	3.79057	3.6	5.9	1:5 CaCl2	1.4	25.0694	0.14	0.92	34.0993	0.092	???	15.3408	KNN input	37	22	41	not reported	100	2.6	0.026
734	Oliver	2020	Environmental Pollution	10.1016/j.envpol.2019.113726	soil	1	PFHxS	PFSA	C6F13O3SH	399.944	0.1	-	0	0	0	1	0	3.16228e-07	1	0	-1	398.944	96485	-241.851	6	13	0.291498	61.7587	6	3.79057	3.6	6.6	1:5 Water	4.17	74.671	0.417	2.58	95.6264	0.258	OA	10	NH4Cl (pH 7 or 8)	43	12	45	Pipette	100	1.8	0.018
735	Oliver	2020	Environmental Pollution	10.1016/j.envpol.2019.113726	soil	2	PFHxS	PFSA	C6F13O3SH	399.944	0.1	-	0	0	0	1	0	3.16228e-07	1	0	-1	398.944	96485	-241.851	6	13	0.291498	61.7587	6	3.79057	3.6	6.6	1:5 Water	6.06	108.515	0.606	3.75	138.992	0.375	OA	9.54	NH4Cl (pH 7 or 8)	36	23	41	Pipette	100	2.1	0.021
736	Oliver	2020	Environmental Pollution	10.1016/j.envpol.2019.113726	soil	3	PFHxS	PFSA	C6F13O3SH	399.944	0.1	-	0	0	0	0.999999	0	6.30957e-07	1	0	-0.999999	398.944	96485	-241.851	6	13	0.291498	61.7587	6	3.79057	3.6	6.3	1:5 Water	0.466	8.34453	0.0466	0.185	6.85693	0.0185	OA	2.83	NH4Cl (pH 7 or 8)	91	2	7	Pipette	100	0.6	0.006
737	Oliver	2020	Environmental Pollution	10.1016/j.envpol.2019.113726	soil	4	PFHxS	PFSA	C6F13O3SH	399.944	0.1	-	0	0	0	1	0	6.30957e-08	1	0	-1	398.944	96485	-241.851	6	13	0.291498	61.7587	6	3.79057	3.6	7.3	1:5 Water	7.87	140.926	0.787	2.4	88.9548	0.24	OA	27.69	NH4Cl (pH 7 or 8)	27	21	52	Pipette	100	1.8	0.018
738	Oliver	2020	Environmental Pollution	10.1016/j.envpol.2019.113726	soil	5	PFHxS	PFSA	C6F13O3SH	399.944	0.1	-	0	0	0	0.999999	0	6.30957e-07	1	0	-0.999999	398.944	96485	-241.851	6	13	0.291498	61.7587	6	3.79057	3.6	6.3	1:5 Water	4.12	73.7756	0.412	2.57	95.2557	0.257	OA	7.18	NH4Cl (pH 7 or 8)	40	12	48	Pipette	100	1.5	0.015
739	Oliver	2020	Environmental Pollution	10.1016/j.envpol.2019.113726	soil	6	PFHxS	PFSA	C6F13O3SH	399.944	0.1	-	0	0	0	0.99999	0	9.9999e-06	1	0	-0.99999	398.944	96485	-241.849	6	13	0.291498	61.7587	6	3.79057	3.6	5.1	1:5 Water	2.35	42.0808	0.235	0.929	34.4329	0.0929	OA	3.64	NH4Cl (pH 7 or 8)	48	22	30	Pipette	100	0.9	0.009
740	Oliver	2020	Environmental Pollution	10.1016/j.envpol.2019.113726	soil	7	PFHxS	PFSA	C6F13O3SH	399.944	0.1	-	0	0	0	0.999999	0	5.01187e-07	1	0	-0.999999	398.944	96485	-241.851	6	13	0.291498	61.7587	6	3.79057	3.6	6.4	1:5 Water	2.26	40.4692	0.226	2.06	76.3529	0.206	OA	5.83	NH4Cl (pH 7 or 8)	66	12	22	Pipette	100	0.9	0.009
741	Oliver	2020	Environmental Pollution	10.1016/j.envpol.2019.113726	soil	8	PFHxS	PFSA	C6F13O3SH	399.944	0.1	-	0	0	0	1	0	1.99526e-07	1	0	-1	398.944	96485	-241.851	6	13	0.291498	61.7587	6	3.79057	3.6	6.8	1:5 Water	4.41	78.9686	0.441	1.85	68.5693	0.185	OA	10.86	NH4Cl (pH 7 or 8)	54	21	25	Pipette	100	1.1	0.011
742	Oliver	2020	Environmental Pollution	10.1016/j.envpol.2019.113726	soil	9	PFHxS	PFSA	C6F13O3SH	399.944	0.1	-	0	0	0	1	0	1e-07	1	0	-1	398.944	96485	-241.851	6	13	0.291498	61.7587	6	3.79057	3.6	7.1	1:5 Water	3.37	60.3456	0.337	1.47	54.4848	0.147	OA	15.69	NH4Cl (pH 7 or 8)	60	16	24	Pipette	100	1.6	0.016
743	Oliver	2020	Environmental Pollution	10.1016/j.envpol.2019.113726	soil	11	PFHxS	PFSA	C6F13O3SH	399.944	0.1	-	0	0	0	0.999995	0	5.01185e-06	1	0	-0.999995	398.944	96485	-241.85	6	13	0.291498	61.7587	6	3.79057	3.6	5.4	1:5 Water	2.72	48.7062	0.272	2.65	98.2209	0.265	OA	7.61	NH4Cl (pH 7 or 8)	34	22	44	Pipette	100	1.7	0.017
744	Oliver	2020	Environmental Pollution	10.1016/j.envpol.2019.113726	soil	13	PFHxS	PFSA	C6F13O3SH	399.944	0.1	-	0	0	0	0.999999	0	7.94328e-07	1	0	-0.999999	398.944	96485	-241.851	6	13	0.291498	61.7587	6	3.79057	3.6	6.2	1:5 Water	2.71	48.5272	0.271	1.63	60.4151	0.163	OA	5.24	NH4Cl (pH 7 or 8)	55	13	32	Pipette	100	1.6	0.016
745	Oliver	2020	Environmental Pollution	10.1016/j.envpol.2019.113726	soil	14	PFHxS	PFSA	C6F13O3SH	399.944	0.1	-	0	0	0	1	0	1.25893e-07	1	0	-1	398.944	96485	-241.851	6	13	0.291498	61.7587	6	3.79057	3.6	7	1:5 Water	3.22	57.6596	0.322	1.79	66.3454	0.179	OA	17.75	NH4Cl (pH 7 or 8)	36	8	56	Pipette	100	1.2	0.012
746	Oliver	2020	Environmental Pollution	10.1016/j.envpol.2019.113726	soil	15	PFHxS	PFSA	C6F13O3SH	399.944	0.1	-	0	0	0	1	0	7.94328e-08	1	0	-1	398.944	96485	-241.851	6	13	0.291498	61.7587	6	3.79057	3.6	7.2	1:5 Water	2.43	43.5133	0.243	2.08	77.0941	0.208	OA	10.81	NH4Cl (pH 7 or 8)	67	4	29	Pipette	100	1.5	0.015
747	Oliver	2020	Environmental Pollution	10.1016/j.envpol.2019.113726	soil	16	PFHxS	PFSA	C6F13O3SH	399.944	0.1	-	0	0	0	1	0	1e-07	1	0	-1	398.944	96485	-241.851	6	13	0.291498	61.7587	6	3.79057	3.6	7.1	1:5 Water	1.82	32.5902	0.182	1.61	59.6738	0.161	OA	14.74	NH4Cl (pH 7 or 8)	60	9	31	Pipette	100	1	0.01
748	Oliver	2020	Environmental Pollution	10.1016/j.envpol.2019.113726	soil	17	PFHxS	PFSA	C6F13O3SH	399.944	0.1	-	0	0	0	0.999987	0	1.25891e-05	1	0	-0.999987	398.944	96485	-241.848	6	13	0.291498	61.7587	6	3.79057	3.6	5	1:5 Water	3.66	65.5385	0.366	2.37	87.8428	0.237	OA	5.42	NH4Cl (pH 7 or 8)	38	16	46	Pipette	100	1.6	0.016
749	Oliver	2020	Environmental Pollution	10.1016/j.envpol.2019.113726	soil	18	PFHxS	PFSA	C6F13O3SH	399.944	0.1	-	0	0	0	0.999987	0	1.25891e-05	1	0	-0.999987	398.944	96485	-241.848	6	13	0.291498	61.7587	6	3.79057	3.6	5	1:5 Water	4.32	77.357	0.432	19.4	719.051	1.94	OA	17.3	NH4Cl (pH 7 or 8)	49	38	13	Pipette	100	4.8	0.048
750	Oliver	2020	Environmental Pollution	10.1016/j.envpol.2019.113726	soil	19	PFHxS	PFSA	C6F13O3SH	399.944	0.1	-	0	0	0	0.999998	0	1.99526e-06	1	0	-0.999998	398.944	96485	-241.851	6	13	0.291498	61.7587	6	3.79057	3.6	5.8	1:5 Water	1.58	28.2926	0.158	0.655	24.2772	0.0655	OA	4.34	NH4Cl (pH 7 or 8)	74	5	21	Pipette	100	0.8	0.008
751	Oliver	2020	Environmental Pollution	10.1016/j.envpol.2019.113726	soil	20	PFHxS	PFSA	C6F13O3SH	399.944	0.1	-	0	0	0	0.999996	0	3.98106e-06	1	0	-0.999996	398.944	96485	-241.85	6	13	0.291498	61.7587	6	3.79057	3.6	5.5	1:5 Water	2.91	52.1085	0.291	2.72	100.815	0.272	OA	16.3	NH4Cl (pH 7 or 8)	21	21	58	Pipette	100	1	0.01
752	Oliver	2020	Environmental Pollution	10.1016/j.envpol.2019.113726	soil	21	PFHxS	PFSA	C6F13O3SH	399.944	0.1	-	0	0	0	0.999997	0	2.51188e-06	1	0	-0.999997	398.944	96485	-241.85	6	13	0.291498	61.7587	6	3.79057	3.6	5.7	1:5 Water	2.26	40.4692	0.226	5.72	212.009	0.572	OA	9.98	NH4Cl (pH 7 or 8)	70	8	22	Pipette	100	3.5	0.035
753	Oliver	2020	Environmental Pollution	10.1016/j.envpol.2019.113726	soil	22	PFHxS	PFSA	C6F13O3SH	399.944	0.1	-	0	0	0	1	0	1.25893e-07	1	0	-1	398.944	96485	-241.851	6	13	0.291498	61.7587	6	3.79057	3.6	7	1:5 Water	3.78	67.6873	0.378	2.46	91.1787	0.246	OA	19.12	NH4Cl (pH 7 or 8)	35	13	52	Pipette	100	1.1	0.011
754	Oliver	2020	Environmental Pollution	10.1016/j.envpol.2019.113726	soil	23	PFHxS	PFSA	C6F13O3SH	399.944	0.1	-	0	0	0	1	0	3.98107e-07	1	0	-1	398.944	96485	-241.851	6	13	0.291498	61.7587	6	3.79057	3.6	6.5	1:5 Water	2.03	36.3506	0.203	1.53	56.7087	0.153	OA	7.1	NH4Cl (pH 7 or 8)	60	16	24	Pipette	100	1.3	0.013
755	Oliver	2020	Environmental Pollution	10.1016/j.envpol.2019.113726	soil	24	PFHxS	PFSA	C6F13O3SH	399.944	0.1	-	0	0	0	1	0	3.16228e-07	1	0	-1	398.944	96485	-241.851	6	13	0.291498	61.7587	6	3.79057	3.6	6.6	1:5 Water	1.82	32.5902	0.182	2.07	76.7235	0.207	OA	7.54	NH4Cl (pH 7 or 8)	67	11	22	Pipette	100	1.3	0.013
756	Oliver	2020	Environmental Pollution	10.1016/j.envpol.2019.113726	soil	25	PFHxS	PFSA	C6F13O3SH	399.944	0.1	-	0	0	0	0.999998	0	1.99526e-06	1	0	-0.999998	398.944	96485	-241.851	6	13	0.291498	61.7587	6	3.79057	3.6	5.8	1:5 Water	2.56	45.8412	0.256	1.68	62.2683	0.168	OA	6.17	NH4Cl (pH 7 or 8)	59	15	26	Pipette	100	0.9	0.009
757	Oliver	2020	Environmental Pollution	10.1016/j.envpol.2019.113726	soil	26	PFHxS	PFSA	C6F13O3SH	399.944	0.1	-	0	0	0	1	0	3.98107e-07	1	0	-1	398.944	96485	-241.851	6	13	0.291498	61.7587	6	3.79057	3.6	6.5	1:5 Water	3.27	58.5549	0.327	1.42	52.6316	0.142	OA	12.67	NH4Cl (pH 7 or 8)	49	8	43	Pipette	100	1.3	0.013
758	Oliver	2020	Environmental Pollution	10.1016/j.envpol.2019.113726	soil	27	PFHxS	PFSA	C6F13O3SH	399.944	0.1	-	0	0	0	0.999987	0	1.25891e-05	1	0	-0.999987	398.944	96485	-241.848	6	13	0.291498	61.7587	6	3.79057	3.6	5	1:5 Water	10.4	186.23	1.04	4.15	153.818	0.415	OA	6.82	NH4Cl (pH 7 or 8)	24	29	47	Pipette	100	2	0.02
759	Oliver	2020	Environmental Pollution	10.1016/j.envpol.2019.113726	soil	28	PFHxS	PFSA	C6F13O3SH	399.944	0.1	-	0	0	0	1	0	1.58489e-07	1	0	-1	398.944	96485	-241.851	6	13	0.291498	61.7587	6	3.79057	3.6	6.9	1:5 Water	4.2	75.2082	0.42	1.48	54.8554	0.148	OA	20.41	NH4Cl (pH 7 or 8)	42	6	52	Pipette	100	1.8	0.018
760	Campos-Pereira	2018	Chemosphere	10.1016/j.chemosphere.2018.05.012	soil	organic soil horitzon	PFHxS	PFSA	C6F13O3SH	399.944	0.1	-	0	0	0	0.99996	0	3.98091e-05	1	0	-0.99996	398.944	96485	-241.841	6	13	0.291498	61.7587	6	3.79057	3.6	4.5	deionized water	0.0586373	1.05	0.00586373	0.184543	6.84	0.0184543	0,1 M HNO3	21.4965	KNN input	41.7375	35.037	21.971	KNN input	98.7455	45	0.45
761	Campos-Pereira	2022	Chemosphere	10.1016/j.chemosphere.2022.134167	soil	Peat Oi	PFHxS	PFSA	C6F13O3SH	399.944	0.1	-	0	0	0	0.999684	0	0.000316128	1	0	-0.999684	398.944	96485	-241.774	6	13	0.291498	61.7587	6	3.79057	3.6	3.6	deionized water 40g/L	0.379746	6.8	0.0379746	0.107928	1.93263	0.0107928	OA	14.7687	KNN input	37.3965	37.4303	24.989	KNN input	99.8158	44.9	0.449
762	Campos-Pereira	2022	Chemosphere	10.1016/j.chemosphere.2022.134167	soil	Peat Oe	PFHxS	PFSA	C6F13O3SH	399.944	0.1	-	0	0	0	0.9999	0	9.999e-05	1	0	-0.9999	398.944	96485	-241.827	6	13	0.291498	61.7587	6	3.79057	3.6	4.1	deionized water 40g/L	1.56366	28	0.156366	0.458694	8.2137	0.0458694	OA	14.7151	KNN input	37.4905	37.3939	24.9392	KNN input	99.8236	46.6	0.466
763	Campos-Pereira	2022	Chemosphere	10.1016/j.chemosphere.2022.134167	soil	Mor Oe	PFHxS	PFSA	C6F13O3SH	399.944	0.1	-	0	0	0	0.999874	0	0.000125877	1	0	-0.999874	398.944	96485	-241.821	6	13	0.291498	61.7587	6	3.79057	3.6	4	deionized water 40g/L	0.279225	5	0.0279225	0.40473	7.24738	0.040473	OA	14.7637	KNN input	37.4143	37.4309	24.9704	KNN input	99.8156	53.6	0.536
764	Cai	2022	Science of the Total Environment	10.1016/j.scitotenv.2022.152975	soil	Clarke Hill	PFHpS	PFSA	C7HF15O3S	449.941	0.1	-	0	0	0	0.99998	0	1.99522e-05	1	0	-0.99998	448.941	96485	-214.913	7	15	0.294737	63.3417	7	2.90634	4.3	4.8	1:5 CaCl2	8.3	148.626	0.83	7.85	290.956	0.785	???	15.3408	KNN input	32	40	28	not reported	100	4.9	0.049
765	Cai	2022	Science of the Total Environment	10.1016/j.scitotenv.2022.152975	soil	Minatoro	PFHpS	PFSA	C7HF15O3S	449.941	0.1	-	0	0	0	0.999998	0	1.58489e-06	1	0	-0.999998	448.941	96485	-214.917	7	15	0.294737	63.3417	7	2.90634	4.3	5.9	1:5 CaCl2	1.4	25.0694	0.14	0.92	34.0993	0.092	???	15.3408	KNN input	37	22	41	not reported	100	2.6	0.026
766	Chao Yin	2022	Environmental Pollution	10.1016/j.envpol.2022.118957	sediment	sediment	PFHpS	PFSA	C7HF15O3S	449.941	0.1	-	0	0	0	1	0	1.20226e-08	1	0	-1	448.941	96485	-214.917	7	15	0.294737	63.3417	7	2.90634	4.3	8.02	not reported	not reported	not reported	not reported	not reported	not reported	not reported	not reported	11.9347	KNN input	6.34	85.56	8.08	not reported	99.98	0.37	0.0037
767	Nguyen	2020	Environmental Science and Technology	10.1021/acs.est.0c05705	soil	S1	PFHpS	PFSA	C7HF15O3S	449.941	0.1	-	0	0	0	1	0	3.98107e-08	1	0	-1	448.941	96485	-214.917	7	15	0.294737	63.3417	7	2.90634	4.3	7.5	1:10 CaCl2	not reported	not reported	not reported	not reported	not reported	not reported	not reported	41.4	not reported	16.9	17.5	65.6	not reported	100	0.7	0.007
768	Nguyen	2020	Environmental Science and Technology	10.1021/acs.est.0c05705	soil	S2	PFHpS	PFSA	C7HF15O3S	449.941	0.1	-	0	0	0	1	0	1.99526e-07	1	0	-1	448.941	96485	-214.917	7	15	0.294737	63.3417	7	2.90634	4.3	6.8	1:10 CaCl2	not reported	not reported	not reported	not reported	not reported	not reported	not reported	7.1	not reported	48.9	27	24.2	not reported	100.1	0.37	0.0037
769	Nguyen	2020	Environmental Science and Technology	10.1021/acs.est.0c05705	soil	S3	PFHpS	PFSA	C7HF15O3S	449.941	0.1	-	0	0	0	0.999999	0	7.94328e-07	1	0	-0.999999	448.941	96485	-214.917	7	15	0.294737	63.3417	7	2.90634	4.3	6.2	1:10 CaCl2	not reported	not reported	not reported	not reported	not reported	not reported	not reported	8	not reported	51.44	10.17	38.38	not reported	99.99	0.08	0.0008
770	Nguyen	2020	Environmental Science and Technology	10.1021/acs.est.0c05705	soil	S4	PFHpS	PFSA	C7HF15O3S	449.941	0.1	-	0	0	0	1	0	2.51189e-08	1	0	-1	448.941	96485	-214.917	7	15	0.294737	63.3417	7	2.90634	4.3	7.7	1:10 CaCl2	not reported	not reported	not reported	not reported	not reported	not reported	not reported	4.8	not reported	46	37	17	not reported	100	0.25	0.0025
771	Nguyen	2020	Environmental Science and Technology	10.1021/acs.est.0c05705	soil	S5	PFHpS	PFSA	C7HF15O3S	449.941	0.1	-	0	0	0	1	0	5.01187e-08	1	0	-1	448.941	96485	-214.917	7	15	0.294737	63.3417	7	2.90634	4.3	7.4	1:10 CaCl2	not reported	not reported	not reported	not reported	not reported	not reported	not reported	29.6	not reported	39.8	7.7	52.5	not reported	100	2.23	0.0223
772	Nguyen	2020	Environmental Science and Technology	10.1021/acs.est.0c05705	soil	S6	PFHpS	PFSA	C7HF15O3S	449.941	0.1	-	0	0	0	1	0	2.51189e-08	1	0	-1	448.941	96485	-214.917	7	15	0.294737	63.3417	7	2.90634	4.3	7.7	1:10 CaCl2	not reported	not reported	not reported	not reported	not reported	not reported	not reported	21.63	not reported	70	11	19	not reported	100	4.9	0.049
773	Nguyen	2020	Environmental Science and Technology	10.1021/acs.est.0c05705	soil	S7	PFHpS	PFSA	C7HF15O3S	449.941	0.1	-	0	0	0	1	0	2.51189e-08	1	0	-1	448.941	96485	-214.917	7	15	0.294737	63.3417	7	2.90634	4.3	7.7	1:10 CaCl2	not reported	not reported	not reported	not reported	not reported	not reported	not reported	7.8	not reported	48.9	32.6	18.5	not reported	100	0.13	0.0013
774	Nguyen	2020	Environmental Science and Technology	10.1021/acs.est.0c05705	soil	S8	PFHpS	PFSA	C7HF15O3S	449.941	0.1	-	0	0	0	1	0	3.98107e-08	1	0	-1	448.941	96485	-214.917	7	15	0.294737	63.3417	7	2.90634	4.3	7.5	1:10 CaCl2	not reported	not reported	not reported	not reported	not reported	not reported	not reported	2.28	not reported	93	1	5	not reported	99	0.4	0.004
775	Nguyen	2020	Environmental Science and Technology	10.1021/acs.est.0c05705	soil	S9	PFHpS	PFSA	C7HF15O3S	449.941	0.1	-	0	0	0	1	0	1e-07	1	0	-1	448.941	96485	-214.917	7	15	0.294737	63.3417	7	2.90634	4.3	7.1	1:10 CaCl2	not reported	not reported	not reported	not reported	not reported	not reported	not reported	17.42	not reported	48.86	16.05	35.09	not reported	100	1.19	0.0119
776	Nguyen	2020	Environmental Science and Technology	10.1021/acs.est.0c05705	soil	S10	PFHpS	PFSA	C7HF15O3S	449.941	0.1	-	0	0	0	0.999999	0	5.01187e-07	1	0	-0.999999	448.941	96485	-214.917	7	15	0.294737	63.3417	7	2.90634	4.3	6.4	1:10 CaCl2	not reported	not reported	not reported	not reported	not reported	not reported	not reported	16.54	not reported	29.38	13.9	56.71	not reported	99.99	0.17	0.0017
777	Hong Chen	2012	Marine Pollution Bulletin	10.1016/j.marpolbul.2012.03.012	sediment	S5	PFOS	PFSA	C8HF17O3S	499.937	0.1	-	0	0	0	0.999997	0	3.10026e-06	1	0	-0.999997	498.937	96485	-193.38	8	17	0.297214	64.6081	8	2.01662	5	5.6086	KNN input	not reported	not reported	not reported	not reported	not reported	not reported	not reported	11.8549	KNN input	11	77.1	11.9	not reported	100	0.42	0.0042
778	Hong Chen	2012	Marine Pollution Bulletin	10.1016/j.marpolbul.2012.03.012	sediment	S4	PFOS	PFSA	C8HF17O3S	499.937	0.1	-	0	0	0	0.999997	0	3.09884e-06	1	0	-0.999997	498.937	96485	-193.38	8	17	0.297214	64.6081	8	2.01662	5	5.6088	KNN input	not reported	not reported	not reported	not reported	not reported	not reported	not reported	12.2196	KNN input	10.4	73	16.6	not reported	100	0.75	0.0075
779	Hong Chen	2012	Marine Pollution Bulletin	10.1016/j.marpolbul.2012.03.012	sediment	S3	PFOS	PFSA	C8HF17O3S	499.937	0.1	-	0	0	0	0.999997	0	3.09784e-06	1	0	-0.999997	498.937	96485	-193.38	8	17	0.297214	64.6081	8	2.01662	5	5.60894	KNN input	not reported	not reported	not reported	not reported	not reported	not reported	not reported	12.2039	KNN input	12.7	71.5	15.8	not reported	100	0.81	0.0081
780	Hong Chen	2012	Marine Pollution Bulletin	10.1016/j.marpolbul.2012.03.012	sediment	S2	PFOS	PFSA	C8HF17O3S	499.937	0.1	-	0	0	0	0.999997	0	3.15049e-06	1	0	-0.999997	498.937	96485	-193.38	8	17	0.297214	64.6081	8	2.01662	5	5.60162	KNN input	not reported	not reported	not reported	not reported	not reported	not reported	not reported	11.8792	KNN input	5.8	82	12.2	not reported	100	0.99	0.0099
781	Hong Chen	2012	Marine Pollution Bulletin	10.1016/j.marpolbul.2012.03.012	sediment	S1	PFOS	PFSA	C8HF17O3S	499.937	0.1	-	0	0	0	0.999997	0	3.16256e-06	1	0	-0.999997	498.937	96485	-193.38	8	17	0.297214	64.6081	8	2.01662	5	5.59996	KNN input	not reported	not reported	not reported	not reported	not reported	not reported	not reported	11.9829	KNN input	2.7	84.8	12.5	not reported	100	1.43	0.0143
782	Chao Yin	2022	Environmental Pollution	10.1016/j.envpol.2022.118957	sediment	sediment	PFOS	PFSA	C8HF17O3S	499.937	0.1	-	0	0	0	1	0	1.20226e-08	1	0	-1	498.937	96485	-193.381	8	17	0.297214	64.6081	8	2.01662	5	8.02	not reported	not reported	not reported	not reported	not reported	not reported	not reported	not reported	11.9347	KNN input	6.34	85.56	8.08	not reported	99.98	0.37	0.0037
783	YanYin Chen	2013	Desalination and Water Treatment	10.1080/19443994.2013.792145	soil	S	PFOS	PFSA	C8HF17O3S	499.937	0.1	-	0	0	0	0.999998	0	2.11066e-06	1	0	-0.999998	498.937	96485	-193.381	8	17	0.297214	64.6081	8	2.01662	5	5.77558	KNN input	not reported	not reported	not reported	not reported	not reported	not reported	not reported	3.83	not reported	42	37	22	not reported	101	16	0.16
784	YanYin Chen	2013	Desalination and Water Treatment	10.1080/19443994.2013.792145	soil	B	PFOS	PFSA	C8HF17O3S	499.937	0.1	-	0	0	0	0.999998	0	2.11066e-06	1	0	-0.999998	498.937	96485	-193.381	8	17	0.297214	64.6081	8	2.01662	5	5.77558	KNN input	not reported	not reported	not reported	not reported	not reported	not reported	not reported	12.5	not reported	27	47	27	not reported	101	2.5	0.025
785	YanYin Chen	2013	Desalination and Water Treatment	10.1080/19443994.2013.792145	soil	D	PFOS	PFSA	C8HF17O3S	499.937	0.1	-	0	0	0	0.999992	0	7.8866e-06	1	0	-0.999992	498.937	96485	-193.379	8	17	0.297214	64.6081	8	2.01662	5	5.20311	KNN input	not reported	not reported	not reported	not reported	not reported	not reported	not reported	3.22	not reported	45	34	21	not reported	100	5.2	0.052
786	YanYin Chen	2013	Desalination and Water Treatment	10.1080/19443994.2013.792145	soil	K	PFOS	PFSA	C8HF17O3S	499.937	0.1	-	0	0	0	0.999997	0	3.42404e-06	1	0	-0.999997	498.937	96485	-193.38	8	17	0.297214	64.6081	8	2.01662	5	5.56546	KNN input	not reported	not reported	not reported	not reported	not reported	not reported	not reported	6.13	not reported	41	36	24	not reported	101	0.52	0.0052
787	YanYin Chen	2013	Desalination and Water Treatment	10.1080/19443994.2013.792145	soil	L	PFOS	PFSA	C8HF17O3S	499.937	0.1	-	0	0	0	0.999999	0	8.22431e-07	1	0	-0.999999	498.937	96485	-193.381	8	17	0.297214	64.6081	8	2.01662	5	6.1849	KNN input	not reported	not reported	not reported	not reported	not reported	not reported	not reported	44.5	not reported	35	33	31	not reported	99	2.1	0.021
788	Enevoldsen	2010	Analytical Bioanalytical Chemistry	10.1007/s00216-010-4066-0	soil	Sj. Odde	PFOS	PFSA	C8HF17O3S	499.937	0.1	-	0	0	0	1	0	3.16228e-08	1	0	-1	498.937	96485	-193.381	8	17	0.297214	64.6081	8	2.01662	5	7.6	not reported	8.12	145.402	0.812	1.294	47.9615	0.1294	CBD	5.69857	KNN input	41	22	37	not reported	100	0.42	0.0042
789	Enevoldsen	2010	Analytical Bioanalytical Chemistry	10.1007/s00216-010-4066-0	soil	Jynnevard	PFOS	PFSA	C8HF17O3S	499.937	0.1	-	0	0	0	0.999999	0	9.99999e-07	1	0	-0.999999	498.937	96485	-193.381	8	17	0.297214	64.6081	8	2.01662	5	6.1	not reported	2.73	48.8853	0.273	2.632	97.5537	0.2632	CBD	12.8199	KNN input	94	1	5	not reported	100	1	0.01
790	Guelfo	2013	Environmental Science and Technology	10.1021/es3048043	soil	Loamy sand A	PFOS	PFSA	C8HF17O3S	499.937	0.1	-	0	0	0	0.999999	0	9.99999e-07	1	0	-0.999999	498.937	96485	-193.381	8	17	0.297214	64.6081	8	2.01662	5	6.1	not reported	2.21	39.5738	0.221	0.93	34.47	0.093	CBD	14.2768	KNN input	81	1	9	not reported	91	1.7	0.017
791	Guelfo	2013	Environmental Science and Technology	10.1021/es3048043	soil	Loam B	PFOS	PFSA	C8HF17O3S	499.937	0.1	-	0	0	0	1	0	1.99526e-08	1	0	-1	498.937	96485	-193.381	8	17	0.297214	64.6081	8	2.01662	5	7.8	not reported	6.14	0.614	0.614	1.67	0.167	0.167	CBD	6.49567	KNN input	33	42	25	not reported	100	4.5	0.045
792	Guelfo	2013	Environmental Science and Technology	10.1021/es3048043	soil	Sandy Clay Loam C	PFOS	PFSA	C8HF17O3S	499.937	0.1	-	0	0	0	0.999992	0	7.94322e-06	1	0	-0.999992	498.937	96485	-193.379	8	17	0.297214	64.6081	8	2.01662	5	5.2	not reported	24.17	432.805	2.417	3.99	147.887	0.399	CBD	12.0098	KNN input	47	20	33	not reported	100	0.8	0.008
793	Higgins and Luthy	2007	Environmental Science and Technology	10.1021/es061000n	sediment	1	PFOS	PFSA	C8HF17O3S	499.937	0.1	-	0	0	0	1	0	1.25893e-07	1	0	-1	498.937	96485	-193.381	8	17	0.297214	64.6081	8	2.01662	5	7	Non reported	18.6539	334.03	1.86539	1.10618	41	0.110618	DCB	38.6	Non reported	11	36	53	Non reported	100	2.48	0.0248
794	Higgins and Luthy	2007	Environmental Science and Technology	10.1021/es061000n	sediment	2	PFOS	PFSA	C8HF17O3S	499.937	0.1	-	0	0	0	1	0	3.98107e-08	1	0	-1	498.937	96485	-193.381	8	17	0.297214	64.6081	8	2.01662	5	7.5	Non reported	6.47802	116	0.647802	0.18886	7	0.018886	DCB	30	Non reported	49	25	26	Non reported	100	1.02	0.0102
795	Higgins and Luthy	2007	Environmental Science and Technology	10.1021/es061000n	sediment	3	PFOS	PFSA	C8HF17O3S	499.937	0.1	-	0	0	0	1	0	3.16228e-08	1	0	-1	498.937	96485	-193.381	8	17	0.297214	64.6081	8	2.01662	5	7.6	Non reported	6.75785	121.011	0.675785	0.37772	14	0.037772	DCB	32.1	Non reported	31	38	31	Non reported	100	4.34	0.0434
796	Higgins and Luthy	2007	Environmental Science and Technology	10.1021/es061000n	sediment	5	PFOS	PFSA	C8HF17O3S	499.937	0.1	-	0	0	0	0.999997	0	2.51188e-06	1	0	-0.999997	498.937	96485	-193.38	8	17	0.297214	64.6081	8	2.01662	5	5.7	Non reported	14.9678	268.024	1.49678	2.4282	90	0.24282	DCB	22	Non reported	80	15	5	Non reported	100	9.66	0.0966
797	Jeon	2011	Journal of Environmental Monitoring	10.1039/c0em00791a	sediment	APH	PFOS	PFSA	C8HF17O3S	499.937	0.1	-	0	0	0	1	0	2.69836e-07	1	0	-1	498.937	96485	-193.381	8	17	0.297214	64.6081	8	2.01662	5	6.6689	KNN input	not reported	not reported	not reported	not reported	not reported	not reported	not reported	11.7812	KNN input	30.648	36.685	33.3025	KNN input	100.636	0.21	0.0021
798	Jeon	2011	Journal of Environmental Monitoring	10.1039/c0em00791a	sediment	YG	PFOS	PFSA	C8HF17O3S	499.937	0.1	-	0	0	0	1	0	1.3815e-07	1	0	-1	498.937	96485	-193.381	8	17	0.297214	64.6081	8	2.01662	5	6.95965	KNN input	not reported	not reported	not reported	not reported	not reported	not reported	not reported	10.6485	KNN input	38.1139	32.7627	28.4998	KNN input	99.3764	0.43	0.0043
799	Jeon	2011	Journal of Environmental Monitoring	10.1039/c0em00791a	sediment	WD	PFOS	PFSA	C8HF17O3S	499.937	0.1	-	0	0	0	1	0	1.51653e-07	1	0	-1	498.937	96485	-193.381	8	17	0.297214	64.6081	8	2.01662	5	6.91915	KNN input	not reported	not reported	not reported	not reported	not reported	not reported	not reported	12.0943	KNN input	38.1125	31.4692	29.4467	KNN input	99.0284	0.55	0.0055
800	Jhonson	2007	Jounral of Chemical Engeneering Data	10.1021/je060285g	sediment	Lake Michigan	PFOS	PFSA	C8HF17O3S	499.937	0.1	-	0	0	0	0.999997	0	3.32914e-06	1	0	-0.999997	498.937	96485	-193.38	8	17	0.297214	64.6081	8	2.01662	5	5.57767	KNN input	not reported	not reported	not reported	not reported	not reported	not reported	not reported	12.6925	KNN input	35.8518	38.7899	25.3046	KNN input	99.9463	2.5	0.025
801	Milinovic	2015	Science of the Total Environment	10.1016/j.scitotenv.2014.12.017	soil	ASCO	PFOS	PFSA	C8HF17O3S	499.937	0.1	-	0	0	0	1	0	5.01187e-09	1	0	-1	498.937	96485	-193.381	8	17	0.297214	64.6081	8	2.01662	5	8.4	1:25 deionized water	0.407	7.28803	0.0407	0.504	18.6805	0.0504	Asc / OA	42.8	BaCl2-TEA (pH 8.2)	18.5	64.6	16.9	Pipette	100	0.2	0.002
802	Milinovic	2015	Science of the Total Environment	10.1016/j.scitotenv.2014.12.017	soil	ALM	PFOS	PFSA	C8HF17O3S	499.937	0.1	-	0	0	0	0.999996	0	3.98106e-06	1	0	-0.999996	498.937	96485	-193.38	8	17	0.297214	64.6081	8	2.01662	5	5.5	1:25 deionized water	1.013	18.1395	0.1013	0.404	14.9741	0.0404	Asc / OA	23.4	BaCl2-TEA (pH 8.2)	54.4	35	10.6	Pipette	100	1.6	0.016
803	Milinovic	2015	Science of the Total Environment	10.1016/j.scitotenv.2014.12.017	soil	GOLOSO	PFOS	PFSA	C8HF17O3S	499.937	0.1	-	0	0	0	0.999998	0	1.58489e-06	1	0	-0.999998	498.937	96485	-193.381	8	17	0.297214	64.6081	8	2.01662	5	5.9	1:25 deionized water	0.138	2.47113	0.0138	0.325	12.046	0.0325	Asc / OA	72.4	BaCl2-TEA (pH 8.2)	73.4	16.8	9.8	Pipette	100	3.9	0.039
804	Milinovic	2015	Science of the Total Environment	10.1016/j.scitotenv.2014.12.017	soil	DELTA2	PFOS	PFSA	C8HF17O3S	499.937	0.1	-	0	0	0	1	0	1.25893e-08	1	0	-1	498.937	96485	-193.381	8	17	0.297214	64.6081	8	2.01662	5	8	1:25 deionized water	2.966	53.1113	0.2966	0.23	8.52483	0.023	Asc / OA	89.3	BaCl2-TEA (pH 8.2)	12.2	54.3	33.5	Pipette	100	7.7	0.077
805	Milinovic	2015	Science of the Total Environment	10.1016/j.scitotenv.2014.12.017	soil	OVI01	PFOS	PFSA	C8HF17O3S	499.937	0.1	-	0	0	0	0.999992	0	7.94322e-06	1	0	-0.999992	498.937	96485	-193.379	8	17	0.297214	64.6081	8	2.01662	5	5.2	1:25 deionized water	4.515	80.8488	0.4515	0.377	13.9733	0.0377	Asc / OA	46.3	BaCl2-TEA (pH 8.2)	41.3	39.8	18.9	Pipette	100	9.4	0.094
806	Milinovic	2015	Science of the Total Environment	10.1016/j.scitotenv.2014.12.017	soil	DUBLIN	PFOS	PFSA	C8HF17O3S	499.937	0.1	-	0	0	0	0.999997	0	2.51188e-06	1	0	-0.999997	498.937	96485	-193.38	8	17	0.297214	64.6081	8	2.01662	5	5.7	1:25 deionized water	10.64	190.527	1.064	0.167	6.18977	0.0167	Asc / OA	130	BaCl2-TEA (pH 8.2)	20.7	78	1.3	Pipette	100	39	0.39
807	Fabregat-Palau	2021	Science of the Total Environment	10.1016/j.scitotenv.2021.149343	soil	ALM	PFOS	PFSA	C8HF17O3S	499.937	0.1	-	0	0	0	0.999996	0	3.98106e-06	1	0	-0.999996	498.937	96485	-193.38	8	17	0.297214	64.6081	8	2.01662	5	5.5	1:25 deionized water	1.013	18.1395	0.1013	0.404	14.9741	0.0404	Asc / OA	23.4	BaCl2-TEA (pH 8.2)	54.4	35	10.6	Pipette	100	1.6	0.016
808	Fabregat-Palau	2021	Science of the Total Environment	10.1016/j.scitotenv.2021.149343	soil	DELTA2	PFOS	PFSA	C8HF17O3S	499.937	0.1	-	0	0	0	1	0	1.25893e-08	1	0	-1	498.937	96485	-193.381	8	17	0.297214	64.6081	8	2.01662	5	8	1:25 deionized water	2.966	53.1113	0.2966	0.23	8.52483	0.023	Asc / OA	87.3	BaCl2-TEA (pH 8.2)	12.2	54.3	33.5	Pipette	100	7.7	0.077
809	Fabregat-Palau	2021	Science of the Total Environment	10.1016/j.scitotenv.2021.149343	soil	OVI01	PFOS	PFSA	C8HF17O3S	499.937	0.1	-	0	0	0	0.999992	0	7.94322e-06	1	0	-0.999992	498.937	96485	-193.379	8	17	0.297214	64.6081	8	2.01662	5	5.2	1:25 deionized water	4.515	80.8488	0.4515	0.377	13.9733	0.0377	Asc / OA	44.3	BaCl2-TEA (pH 8.2)	41.3	39.8	18.9	Pipette	100	9.4	0.094
810	Fabregat-Palau	2021	Science of the Total Environment	10.1016/j.scitotenv.2021.149343	soil	DUBLIN	PFOS	PFSA	C8HF17O3S	499.937	0.1	-	0	0	0	0.999998	0	1.99526e-06	1	0	-0.999998	498.937	96485	-193.381	8	17	0.297214	64.6081	8	2.01662	5	5.8	1:25 deionized water	6.502	116.429	0.6502	1.732	64.1957	0.1732	Asc / OA	90	BaCl2-TEA (pH 8.2)	46	51	3	Pipette	100	27	0.27
811	Fabregat-Palau	2021	Science of the Total Environment	10.1016/j.scitotenv.2021.149343	soil	UIAR	PFOS	PFSA	C8HF17O3S	499.937	0.1	-	0	0	0	0.999997	0	2.51188e-06	1	0	-0.999997	498.937	96485	-193.38	8	17	0.297214	64.6081	8	2.01662	5	5.7	1:25 deionized water	12.358	221.291	1.2358	1.027	38.0652	0.1027	Asc / OA	103	BaCl2-TEA (pH 8.2)	35	63	2	Pipette	100	32	0.32
812	Fabregat-Palau	2021	Science of the Total Environment	10.1016/j.scitotenv.2021.149343	soil	BRA	PFOS	PFSA	C8HF17O3S	499.937	0.1	-	0	0	0	0.999997	0	2.51188e-06	1	0	-0.999997	498.937	96485	-193.38	8	17	0.297214	64.6081	8	2.01662	5	5.7	1:25 deionized water	10.64	190.527	1.064	0.167	6.18977	0.0167	Asc / OA	140	BaCl2-TEA (pH 8.2)	20.7	78	1.3	Pipette	100	39	0.39
813	Fabregat-Palau	2021	Science of the Total Environment	10.1016/j.scitotenv.2021.149343	soil	KOM	PFOS	PFSA	C8HF17O3S	499.937	0.1	-	0	0	0	0.999997	0	2.51188e-06	1	0	-0.999997	498.937	96485	-193.38	8	17	0.297214	64.6081	8	2.01662	5	5.7	1:25 deionized water	19.668	352.189	1.9668	0.481	17.828	0.0481	Asc / OA	114	BaCl2-TEA (pH 8.2)	20	78.9	1.1	Pipette	100	41	0.41
814	Chun You	2010	Environmental Pollution	doi:10.1016/j.envpol.2010.01.009	sediment	MY1	PFOS	PFSA	C8HF17O3S	499.937	0.1	-	0	0	0	0.999996	0	3.69265e-06	1	0	-0.999996	498.937	96485	-193.38	8	17	0.297214	64.6081	8	2.01662	5	5.53266	KNN input	not reported	not reported	not reported	not reported	not reported	not reported	not reported	7.55	not reported	12.9	84.16	2.95	not reported	100.01	1.49	0.0149
815	Chun You	2010	Environmental Pollution	doi:10.1016/j.envpol.2010.01.009	sediment	MY2	PFOS	PFSA	C8HF17O3S	499.937	0.1	-	0	0	0	0.999995	0	5.42239e-06	1	0	-0.999995	498.937	96485	-193.38	8	17	0.297214	64.6081	8	2.01662	5	5.36581	KNN input	not reported	not reported	not reported	not reported	not reported	not reported	not reported	5.12	not reported	60.5	38.61	0.94	not reported	100.05	0.67	0.0067
816	Chun You	2010	Environmental Pollution	doi:10.1016/j.envpol.2010.01.009	sediment	MY3	PFOS	PFSA	C8HF17O3S	499.937	0.1	-	0	0	0	0.999995	0	5.48215e-06	1	0	-0.999995	498.937	96485	-193.38	8	17	0.297214	64.6081	8	2.01662	5	5.36105	KNN input	not reported	not reported	not reported	not reported	not reported	not reported	not reported	6.87	not reported	46.2	51.27	2.61	not reported	100.08	0.75	0.0075
817	Chun You	2010	Environmental Pollution	doi:10.1016/j.envpol.2010.01.009	sediment	MY4	PFOS	PFSA	C8HF17O3S	499.937	0.1	-	0	0	0	0.999995	0	5.10565e-06	1	0	-0.999995	498.937	96485	-193.38	8	17	0.297214	64.6081	8	2.01662	5	5.39195	KNN input	not reported	not reported	not reported	not reported	not reported	not reported	not reported	6.35	not reported	37.3	60.64	2.15	not reported	100.09	0.85	0.0085
818	Chun You	2010	Environmental Pollution	doi:10.1016/j.envpol.2010.01.009	sediment	MY5	PFOS	PFSA	C8HF17O3S	499.937	0.1	-	0	0	0	0.999994	0	5.62148e-06	1	0	-0.999994	498.937	96485	-193.38	8	17	0.297214	64.6081	8	2.01662	5	5.35015	KNN input	not reported	not reported	not reported	not reported	not reported	not reported	not reported	6.96	not reported	41.5	56.54	2	not reported	100.04	0.63	0.0063
819	Chun You	2010	Environmental Pollution	doi:10.1016/j.envpol.2010.01.009	sediment	TH1	PFOS	PFSA	C8HF17O3S	499.937	0.1	-	0	0	0	0.999995	0	4.64677e-06	1	0	-0.999995	498.937	96485	-193.38	8	17	0.297214	64.6081	8	2.01662	5	5.43285	KNN input	not reported	not reported	not reported	not reported	not reported	not reported	not reported	9.52	not reported	30.1	65.53	4.37	not reported	100	1.27	0.0127
820	Chun You	2010	Environmental Pollution	doi:10.1016/j.envpol.2010.01.009	sediment	TH2	PFOS	PFSA	C8HF17O3S	499.937	0.1	-	0	0	0	0.999996	0	3.97275e-06	1	0	-0.999996	498.937	96485	-193.38	8	17	0.297214	64.6081	8	2.01662	5	5.50091	KNN input	not reported	not reported	not reported	not reported	not reported	not reported	not reported	9.82	not reported	24.1	70.7	4.82	not reported	99.62	1.31	0.0131
821	Chun You	2010	Environmental Pollution	doi:10.1016/j.envpol.2010.01.009	sediment	TH3	PFOS	PFSA	C8HF17O3S	499.937	0.1	-	0	0	0	0.999995	0	5.17096e-06	1	0	-0.999995	498.937	96485	-193.38	8	17	0.297214	64.6081	8	2.01662	5	5.38643	KNN input	not reported	not reported	not reported	not reported	not reported	not reported	not reported	9.69	not reported	37	58.99	4.09	not reported	100.08	1.25	0.0125
822	Chun You	2010	Environmental Pollution	doi:10.1016/j.envpol.2010.01.009	sediment	TH4	PFOS	PFSA	C8HF17O3S	499.937	0.1	-	0	0	0	0.999995	0	5.44316e-06	1	0	-0.999995	498.937	96485	-193.38	8	17	0.297214	64.6081	8	2.01662	5	5.36415	KNN input	not reported	not reported	not reported	not reported	not reported	not reported	not reported	9	not reported	58.3	39.31	2.38	not reported	99.99	1.21	0.0121
823	Chun You	2010	Environmental Pollution	doi:10.1016/j.envpol.2010.01.009	sediment	TH5	PFOS	PFSA	C8HF17O3S	499.937	0.1	-	0	0	0	0.999996	0	4.03731e-06	1	0	-0.999996	498.937	96485	-193.38	8	17	0.297214	64.6081	8	2.01662	5	5.49391	KNN input	not reported	not reported	not reported	not reported	not reported	not reported	not reported	8.9	not reported	24.1	71.01	4.91	not reported	100.02	1.14	0.0114
824	Chun You	2010	Environmental Pollution	doi:10.1016/j.envpol.2010.01.009	sediment	TH6	PFOS	PFSA	C8HF17O3S	499.937	0.1	-	0	0	0	0.999996	0	3.75092e-06	1	0	-0.999996	498.937	96485	-193.38	8	17	0.297214	64.6081	8	2.01662	5	5.52586	KNN input	not reported	not reported	not reported	not reported	not reported	not reported	not reported	7.72	not reported	11.1	81.6	7.38	not reported	100.08	0.93	0.0093
825	Chun You	2010	Environmental Pollution	doi:10.1016/j.envpol.2010.01.009	sediment	TH7	PFOS	PFSA	C8HF17O3S	499.937	0.1	-	0	0	0	0.999996	0	3.61458e-06	1	0	-0.999996	498.937	96485	-193.38	8	17	0.297214	64.6081	8	2.01662	5	5.54194	KNN input	not reported	not reported	not reported	not reported	not reported	not reported	not reported	9.33	not reported	13.6	80.2	6.23	not reported	100.03	0.55	0.0055
826	Chun You	2010	Environmental Pollution	doi:10.1016/j.envpol.2010.01.009	sediment	TH8	PFOS	PFSA	C8HF17O3S	499.937	0.1	-	0	0	0	0.999996	0	3.7738e-06	1	0	-0.999996	498.937	96485	-193.38	8	17	0.297214	64.6081	8	2.01662	5	5.52322	KNN input	not reported	not reported	not reported	not reported	not reported	not reported	not reported	9.66	not reported	18.9	75.5	5.59	not reported	99.99	0.18	0.0018
827	Chun You	2010	Environmental Pollution	doi:10.1016/j.envpol.2010.01.009	sediment	TH9	PFOS	PFSA	C8HF17O3S	499.937	0.1	-	0	0	0	0.999996	0	3.67501e-06	1	0	-0.999996	498.937	96485	-193.38	8	17	0.297214	64.6081	8	2.01662	5	5.53474	KNN input	not reported	not reported	not reported	not reported	not reported	not reported	not reported	10.1	not reported	14.9	78.1	7.16	not reported	100.16	0.16	0.0016
828	Chun You	2010	Environmental Pollution	doi:10.1016/j.envpol.2010.01.009	sediment	TH10	PFOS	PFSA	C8HF17O3S	499.937	0.1	-	0	0	0	0.999996	0	3.65812e-06	1	0	-0.999996	498.937	96485	-193.38	8	17	0.297214	64.6081	8	2.01662	5	5.53674	KNN input	not reported	not reported	not reported	not reported	not reported	not reported	not reported	10.3	not reported	14.9	78.6	6.61	not reported	100.11	0.16	0.0016
829	Changlong Wei	2017	Ecotoxicology & Environmental Safety	10.1016/j.ecoenv.2017.03.040	soil	JS	PFOS	PFSA	C8HF17O3S	499.937	0.1	-	0	0	0	1	0	1.58489e-08	1	0	-1	498.937	96485	-193.381	8	17	0.297214	64.6081	8	2.01662	5	7.9	1:2,5 deionized water	6.69403	119.868	0.669403	0.39692	14.7117	0.039692	DCB	8	not reported	46	48	6	not reported	100	0.87	0.0087
830	Changlong Wei	2017	Ecotoxicology & Environmental Safety	10.1016/j.ecoenv.2017.03.040	soil	CQ	PFOS	PFSA	C8HF17O3S	499.937	0.1	-	0	0	0	0.999987	0	1.28823e-05	1	0	-0.999987	498.937	96485	-193.378	8	17	0.297214	64.6081	8	2.01662	5	4.99	1:2,5 deionized water	12.8355	229.841	1.28355	0.365167	13.5347	0.0365167	DCB	33.3	not reported	51	29	20	not reported	100	0.99	0.0099
831	Changlong Wei	2017	Ecotoxicology & Environmental Safety	10.1016/j.ecoenv.2017.03.040	soil	JX	PFOS	PFSA	C8HF17O3S	499.937	0.1	-	0	0	0	0.999996	0	4.36514e-06	1	0	-0.999996	498.937	96485	-193.38	8	17	0.297214	64.6081	8	2.01662	5	5.46	1:2,5 deionized water	34.6802	621.009	3.46802	3.31296	122.793	0.331296	DCB	5.58	not reported	14	76	10	not reported	100	1.27	0.0127
832	Changlong Wei	2017	Ecotoxicology & Environmental Safety	10.1016/j.ecoenv.2017.03.040	soil	GX	PFOS	PFSA	C8HF17O3S	499.937	0.1	-	0	0	0	0.999981	0	1.94981e-05	1	0	-0.999981	498.937	96485	-193.377	8	17	0.297214	64.6081	8	2.01662	5	4.81	1:2,5 deionized water	43.7875	784.089	4.37875	2.00048	74.1467	0.200048	DCB	16.9	not reported	47	16	37	not reported	100	1.46	0.0146
833	Changlong Wei	2017	Ecotoxicology & Environmental Safety	10.1016/j.ecoenv.2017.03.040	soil	HLJ	PFOS	PFSA	C8HF17O3S	499.937	0.1	-	0	0	0	1	0	1.58489e-08	1	0	-1	498.937	96485	-193.381	8	17	0.297214	64.6081	8	2.01662	5	7.9	1:2,5 deionized water	5.90361	105.714	0.590361	1.15901	42.958	0.115901	DCB	10.7	not reported	16	50	34	not reported	100	2.25	0.0225
834	Changlong Wei	2017	Ecotoxicology & Environmental Safety	10.1016/j.ecoenv.2017.03.040	soil	GD	PFOS	PFSA	C8HF17O3S	499.937	0.1	-	0	0	0	0.999938	0	6.16557e-05	1	0	-0.999938	498.937	96485	-193.369	8	17	0.297214	64.6081	8	2.01662	5	4.31	1:2,5 deionized water	56.4201	1010.3	5.64201	9.39378	348.176	0.939378	DCB	7.63	not reported	36	33	31	not reported	100	2.71	0.0271
835	Kwadijk	2013	Chemosphere	10.1016/j.chemosphere.2012.08.041	sediment	-	PFOS	PFSA	C8HF17O3S	499.937	0.1	-	0	0	0	0.999999	0	1.25892e-06	1	0	-0.999999	498.937	96485	-193.381	8	17	0.297214	64.6081	8	2.01662	5	6	Non reported	Non reported	Non reported	Non reported	Non reported	Non reported	Non reported	Non reported	14.3477	KNN input	31.3018	42.5257	26.3285	KNN input	100.156	2.6	0.026
836	Gang Pan	2009	Environmental Pollution	doi:10.1016/j.envpol.2008.06.035	sediment	-	PFOS	PFSA	C8HF17O3S	499.937	0.1	-	0	0	0	1	0	8.31764e-08	1	0	-1	498.937	96485	-193.381	8	17	0.297214	64.6081	8	2.01662	5	7.18	1:2 Water	Non reported	Non reported	Non reported	Non reported	Non reported	Non reported	Non reported	6.87	not reported	41.1371	37.0246	21.4524	KNN input	99.6141	0.75	0.0075
837	Mark L. Brusseau	2019	Environmental Science and Technology	10.1021/acs.est.9b02343	soil	Vintun	PFOS	PFSA	C8HF17O3S	499.937	0.1	-	0	0	0	1	0	2.51189e-08	1	0	-1	498.937	96485	-193.381	8	17	0.297214	64.6081	8	2.01662	5	7.7	Non reported	1.7	30.4414	0.17	1.4	51.8903	0.14	5 M HNO3	5.75357	KNN input	96	1.5	3	not reported	100.5	0.1	0.001
838	Mark L. Brusseau	2019	Environmental Science and Technology	10.1021/acs.est.9b02343	soil	Eustis	PFOS	PFSA	C8HF17O3S	499.937	0.1	-	0	0	0	1	0	2.51189e-08	1	0	-1	498.937	96485	-193.381	8	17	0.297214	64.6081	8	2.01662	5	7.7	Non reported	0.31	5.55108	0.031	0.69	25.5745	0.069	5 M HNO3	5.70732	KNN input	95	0.6	4.4	not reported	100	0.38	0.0038
839	Huiting Chen	2016	Chemosphere	10.1016/j.chemosphere.2015.10.055	sediment	fresh sediment	PFOS	PFSA	C8HF17O3S	499.937	0.1	-	0	0	0	1	0	3.16228e-08	1	0	-1	498.937	96485	-193.381	8	17	0.297214	64.6081	8	2.01662	5	7.6	not reported	0.028492	0.510198	0.0028492	0.012054	0.446775	0.0012054	not reported	15.9004	KNN input	4	61	35	not reported	100	2.52	0.0252
840	McLachlan	2019	Chemosphere	10.1016/j.chemosphere.2019.02.012	soil	Lower Layer	PFOS	PFSA	C8HF17O3S	499.937	0.1	-	0	0	0	0.999993	0	7.07941e-06	1	0	-0.999993	498.937	96485	-193.38	8	17	0.297214	64.6081	8	2.01662	5	5.25	not reported	not reported	not reported	not reported	not reported	not reported	not reported	not reported	5.70232	KNN input	100	0	0	not reported	100	0.4	0.004
841	McLachlan	2019	Chemosphere	10.1016/j.chemosphere.2019.02.012	soil	Upper layer	PFOS	PFSA	C8HF17O3S	499.937	0.1	-	0	0	0	0.999997	0	2.69153e-06	1	0	-0.999997	498.937	96485	-193.38	8	17	0.297214	64.6081	8	2.01662	5	5.67	not reported	not reported	not reported	not reported	not reported	not reported	not reported	not reported	9.20377	KNN input	71	24	5	not reported	100	0.93	0.0093
842	Aly	2019	Env Sci WR&T	10.1039/c9ew00426b	soil	-	PFOS	PFSA	C8HF17O3S	499.937	0.1	-	0	0	0	1	0	1.25893e-07	1	0	-1	498.937	96485	-193.381	8	17	0.297214	64.6081	8	2.01662	5	7	not reported	not reported	not reported	not reported	not reported	not reported	not reported	not reported	26.9033	not reported	31.5494	38.2651	30.4048	KNN input	100.219	1.44333	0.0144333
843	Oliver	2020	Science of the Total Environment	10.1016/j.scitotenv.2020.1372630048-9697	soil	N1	PFOS	PFSA	C8HF17O3S	499.937	0.1	-	0	0	0	1	0	1.12202e-07	1	0	-1	498.937	96485	-193.381	8	17	0.297214	64.6081	8	2.01662	5	7.05	not reported	9.9	177.276	0.99	3.3	122.313	0.33	E. A.	7.64337	KNN input	78	5	11	not reported	94	1.6	0.016
844	Oliver	2020	Science of the Total Environment	10.1016/j.scitotenv.2020.1372630048-9697	soil	N4	PFOS	PFSA	C8HF17O3S	499.937	0.1	-	0	0	0	1	0	6.30957e-08	1	0	-1	498.937	96485	-193.381	8	17	0.297214	64.6081	8	2.01662	5	7.3	not reported	1.1	19.6974	0.11	0.54	20.0148	0.054	E. A.	14.5461	KNN input	92	0.7	3.1	not reported	95.8	0.5	0.005
845	Oliver	2020	Science of the Total Environment	10.1016/j.scitotenv.2020.1372630048-9697	soil	N7	PFOS	PFSA	C8HF17O3S	499.937	0.1	-	0	0	0	1	0	8.1283e-08	1	0	-1	498.937	96485	-193.381	8	17	0.297214	64.6081	8	2.01662	5	7.19	not reported	3	53.7201	0.3	1.2	44.4774	0.12	E. A.	5.48882	KNN input	83	1.9	5.3	not reported	90.2	2.7	0.027
846	Oliver	2020	Science of the Total Environment	10.1016/j.scitotenv.2020.1372630048-9697	soil	N9-FC	PFOS	PFSA	C8HF17O3S	499.937	0.1	-	0	0	0	1	0	3.98107e-08	1	0	-1	498.937	96485	-193.381	8	17	0.297214	64.6081	8	2.01662	5	7.5	not reported	2.2	39.3948	0.22	8	296.516	0.8	E. A.	5.67007	KNN input	76	6	13	not reported	95	1.1	0.011
847	Oliver	2020	Science of the Total Environment	10.1016/j.scitotenv.2020.1372630048-9697	soil	N10-TC	PFOS	PFSA	C8HF17O3S	499.937	0.1	-	0	0	0	1	0	1.86209e-07	1	0	-1	498.937	96485	-193.381	8	17	0.297214	64.6081	8	2.01662	5	6.83	not reported	47	841.615	4.7	20	741.29	2	E. A.	8.26162	KNN input	13	14	53	not reported	80	5	0.05
848	Oliver	2020	Science of the Total Environment	10.1016/j.scitotenv.2020.1372630048-9697	soil	N12	PFOS	PFSA	C8HF17O3S	499.937	0.1	-	0	0	0	1	0	2.0893e-07	1	0	-1	498.937	96485	-193.381	8	17	0.297214	64.6081	8	2.01662	5	6.78	not reported	21	376.041	2.1	1.8	66.7161	0.18	E. A.	5.66607	KNN input	88	2.1	5.7	not reported	95.8	1.1	0.011
849	Oliver	2020	Science of the Total Environment	10.1016/j.scitotenv.2020.1372630048-9697	soil	N13	PFOS	PFSA	C8HF17O3S	499.937	0.1	-	0	0	0	1	0	2.63027e-07	1	0	-1	498.937	96485	-193.381	8	17	0.297214	64.6081	8	2.01662	5	6.68	not reported	0.62	11.1022	0.062	0.7	25.9451	0.07	E. A.	9.83597	KNN input	96	0	0.5	not reported	96.5	0.3	0.003
850	Oliver	2020	Science of the Total Environment	10.1016/j.scitotenv.2020.1372630048-9697	soil	N14	PFOS	PFSA	C8HF17O3S	499.937	0.1	-	0	0	0	0.999999	0	7.4131e-07	1	0	-0.999999	498.937	96485	-193.381	8	17	0.297214	64.6081	8	2.01662	5	6.23	not reported	25	447.668	2.5	11	407.709	1.1	E. A.	5.74007	KNN input	75	8.6	8.8	not reported	92.4	3.6	0.036
851	Oliver	2020	Science of the Total Environment	10.1016/j.scitotenv.2020.1372630048-9697	soil	N15	PFOS	PFSA	C8HF17O3S	499.937	0.1	-	0	0	0	1	0	6.45654e-08	1	0	-1	498.937	96485	-193.381	8	17	0.297214	64.6081	8	2.01662	5	7.29	not reported	5.3	94.9055	0.53	2.1	77.8354	0.21	E. A.	6.42257	KNN input	90	2.3	0.3	not reported	92.6	0.7	0.007
852	Oliver	2020	Science of the Total Environment	10.1016/j.scitotenv.2020.1372630048-9697	soil	N!6	PFOS	PFSA	C8HF17O3S	499.937	0.1	-	0	0	0	1	0	7.76247e-08	1	0	-1	498.937	96485	-193.381	8	17	0.297214	64.6081	8	2.01662	5	7.21	not reported	37	662.548	3.7	4.9	181.616	0.49	E. A.	8.06422	KNN input	57	8	15	not reported	80	4.8	0.048
853	Oliver	2020	Science of the Total Environment	10.1016/j.scitotenv.2020.1372630048-9697	soil	S6	PFOS	PFSA	C8HF17O3S	499.937	0.1	-	0	0	0	1	0	1.20226e-07	1	0	-1	498.937	96485	-193.381	8	17	0.297214	64.6081	8	2.01662	5	7.02	not reported	22	393.948	2.2	5.9	218.681	0.59	E. A.	14.1151	KNN input	45	24	20	not reported	89	2.9	0.029
854	Oliver	2020	Science of the Total Environment	10.1016/j.scitotenv.2020.1372630048-9697	soil	S7	PFOS	PFSA	C8HF17O3S	499.937	0.1	-	0	0	0	1	0	5.37032e-08	1	0	-1	498.937	96485	-193.381	8	17	0.297214	64.6081	8	2.01662	5	7.37	not reported	6.9	123.556	0.69	3.1	114.9	0.31	E. A.	15.3825	KNN input	73	4	9	not reported	86	5.7	0.057
855	Oliver	2020	Science of the Total Environment	10.1016/j.scitotenv.2020.1372630048-9697	soil	S9	PFOS	PFSA	C8HF17O3S	499.937	0.1	-	0	0	0	1	0	3.46737e-08	1	0	-1	498.937	96485	-193.381	8	17	0.297214	64.6081	8	2.01662	5	7.56	not reported	1.5	26.8601	0.15	0.6	22.2387	0.06	E. A.	11.486	KNN input	98	0.1	0.6	not reported	98.7	0.1	0.001
856	Oliver	2020	Science of the Total Environment	10.1016/j.scitotenv.2020.1372630048-9697	soil	S11	PFOS	PFSA	C8HF17O3S	499.937	0.1	-	0	0	0	1	0	2.39883e-08	1	0	-1	498.937	96485	-193.381	8	17	0.297214	64.6081	8	2.01662	5	7.72	not reported	12	214.88	1.2	5.8	214.974	0.58	E. A.	8.41627	KNN input	32	31	38	not reported	101	11	0.11
857	Oliver	2020	Science of the Total Environment	10.1016/j.scitotenv.2020.1372630048-9697	soil	S13	PFOS	PFSA	C8HF17O3S	499.937	0.1	-	0	0	0	1	0	1.58489e-07	1	0	-1	498.937	96485	-193.381	8	17	0.297214	64.6081	8	2.01662	5	6.9	not reported	42	752.082	4.2	1	37.0645	0.1	E. A.	5.68757	KNN input	19	36	32	not reported	87	5.9	0.059
858	Oliver	2020	Science of the Total Environment	10.1016/j.scitotenv.2020.1372630048-9697	soil	Syd1	PFOS	PFSA	C8HF17O3S	499.937	0.1	-	0	0	0	1	0	2.0893e-07	1	0	-1	498.937	96485	-193.381	8	17	0.297214	64.6081	8	2.01662	5	6.78	not reported	15	268.601	1.5	4.9	181.616	0.49	E. A.	6.76712	KNN input	79	4	9	not reported	92	3.2	0.032
859	Oliver	2020	Science of the Total Environment	10.1016/j.scitotenv.2020.1372630048-9697	soil	Syd2	PFOS	PFSA	C8HF17O3S	499.937	0.1	-	0	0	0	1	0	6.91831e-08	1	0	-1	498.937	96485	-193.381	8	17	0.297214	64.6081	8	2.01662	5	7.26	not reported	26	465.574	2.6	9.2	340.993	0.92	E. A.	12.882	KNN input	37	14	34	not reported	85	10	0.1
860	Oliver	2020	Science of the Total Environment	10.1016/j.scitotenv.2020.1372630048-9697	soil	Syd4	PFOS	PFSA	C8HF17O3S	499.937	0.1	-	0	0	0	1	0	8.31764e-08	1	0	-1	498.937	96485	-193.381	8	17	0.297214	64.6081	8	2.01662	5	7.18	not reported	25	447.668	2.5	8.2	303.929	0.82	E. A.	12.0437	KNN input	44	14	24	not reported	82	10.1	0.101
861	Oliver	2020	Science of the Total Environment	10.1016/j.scitotenv.2020.1372630048-9697	soil	Syd5	PFOS	PFSA	C8HF17O3S	499.937	0.1	-	0	0	0	1	0	1.02329e-07	1	0	-1	498.937	96485	-193.381	8	17	0.297214	64.6081	8	2.01662	5	7.09	not reported	28	501.388	2.8	10	370.645	1	E. A.	15.2819	KNN input	15	26	42	not reported	83	5.6	0.056
862	Hong Chen	2009	Chemosphere	doi:10.1016/j.chemosphere.2009.09.008	soil	Paddyfield	PFOS	PFSA	C8HF17O3S	499.937	0.1	-	0	0	0	1	0	1e-07	1	0	-1	498.937	96485	-193.381	8	17	0.297214	64.6081	8	2.01662	5	7.1	not reported	not reported	not reported	not reported	not reported	not reported	not reported	not reported	15.6613	KNN input	40.4203	34.0656	25.3141	KNN input	99.8	0.91	0.0091
863	Lutz Ahrens	2011	Chemosphere	10.1016/j.chemosphere.2011.06.046	sediment	Sediment 1	PFOS	PFSA	C8HF17O3S	499.937	0.1	-	0	0	0	1	0	2.74536e-07	1	0	-1	498.937	96485	-193.381	8	17	0.297214	64.6081	8	2.01662	5	6.6614	KNN input	not reported	not reported	not reported	not reported	not reported	not reported	not reported	5.66832	KNN input	100	0	0	not reported	100	0.03	0.0003
864	Lutz Ahrens	2011	Chemosphere	10.1016/j.chemosphere.2011.06.046	sediment	Sediment 2	PFOS	PFSA	C8HF17O3S	499.937	0.1	-	0	0	0	1	0	5.78629e-08	1	0	-1	498.937	96485	-193.381	8	17	0.297214	64.6081	8	2.01662	5	7.3376	KNN input	not reported	not reported	not reported	not reported	not reported	not reported	not reported	11.9916	KNN input	0	100	0	not reported	100	1.6	0.016
865	Lutz Ahrens	2011	Chemosphere	10.1016/j.chemosphere.2011.06.046	sediment	Sediment 3	PFOS	PFSA	C8HF17O3S	499.937	0.1	-	0	0	0	1	0	5.78629e-08	1	0	-1	498.937	96485	-193.381	8	17	0.297214	64.6081	8	2.01662	5	7.3376	KNN input	not reported	not reported	not reported	not reported	not reported	not reported	not reported	11.9916	KNN input	0	100	0	not reported	100	1.1	0.011
866	Campos Pereira	2023	Chemosphere	10.1016/j.chemosphere.2023.138133	soil	Kungsangen (0-10cm)	PFOS	PFSA	C8HF17O3S	499.937	0.1	-	0	0	0	0.999998	0	1.58489e-06	1	0	-0.999998	498.937	96485	-193.381	8	17	0.297214	64.6081	8	2.01662	5	5.9	ISO 10390:2005	10.0521	180	1.00521	1.3491	50	0.13491	Oxalate	20	CoHex	4.2	53	43	ISO 11277:2020	100.2	3.1	0.031
867	Campos Pereira	2023	Chemosphere	10.1016/j.chemosphere.2023.138133	soil	Paskalampa Bs	PFOS	PFSA	C8HF17O3S	499.937	0.1	-	0	0	0	0.999996	0	3.98106e-06	1	0	-0.999996	498.937	96485	-193.38	8	17	0.297214	64.6081	8	2.01662	5	5.5	ISO 10390:2005	7.25985	130	0.725985	13.491	500	1.3491	Oxalate	1	CoHex	54	42	4	ISO 11277:2020	100	2.2	0.022
868	Campos Pereira	2023	Chemosphere	10.1016/j.chemosphere.2023.138133	soil	Arboga (field-contaminated)	PFOS	PFSA	C8HF17O3S	499.937	0.1	-	0	0	0	1	0	1.58489e-07	1	0	-1	498.937	96485	-193.381	8	17	0.297214	64.6081	8	2.01662	5	6.9	ISO 10390:2005	7.25985	130	0.725985	1.13324	42	0.113324	Oxalate	13	CoHex	24	26	50	ISO 11277:2020	100	1.7	0.017
869	Campos Pereira	2023	Chemosphere	10.1016/j.chemosphere.2023.138133	soil	Fors	PFOS	PFSA	C8HF17O3S	499.937	0.1	-	0	0	0	1	0	7.94328e-09	1	0	-1	498.937	96485	-193.381	8	17	0.297214	64.6081	8	2.01662	5	8.2	ISO 10390:2005	1.89873	34	0.189873	0.755496	28	0.0755496	Oxalate	15	CoHex	27	56	16	ISO 11277:2020	99	1.6	0.016
870	Campos Pereira	2023	Chemosphere	10.1016/j.chemosphere.2023.138133	soil	Arboga (field-contaminated)	PFOS	PFSA	C8HF17O3S	499.937	0.1	-	0	0	0	0.999996	0	3.98106e-06	1	0	-0.999996	498.937	96485	-193.38	8	17	0.297214	64.6081	8	2.01662	5	5.5	ISO 10390:2005	6.14295	110	0.614295	0.836442	31	0.0836442	Oxalate	8.6	CoHex	27	44	29	ISO 11277:2020	100	1.3	0.013
871	Campos Pereira	2023	Chemosphere	10.1016/j.chemosphere.2023.138133	soil	Nantuna	PFOS	PFSA	C8HF17O3S	499.937	0.1	-	0	0	0	1	0	6.30957e-09	1	0	-1	498.937	96485	-193.381	8	17	0.297214	64.6081	8	2.01662	5	8.3	ISO 10390:2005	2.06627	37	0.206626	0.728514	27	0.0728514	Oxalate	14	CoHex	80	15	4.4	ISO 11277:2020	99.4	1.2	0.012
872	Campos Pereira	2023	Chemosphere	10.1016/j.chemosphere.2023.138133	soil	Krusenberg	PFOS	PFSA	C8HF17O3S	499.937	0.1	-	0	0	0	0.999996	0	3.98106e-06	1	0	-0.999996	498.937	96485	-193.38	8	17	0.297214	64.6081	8	2.01662	5	5.5	ISO 10390:2005	1.34028	24	0.134028	0.323784	12	0.0323784	Oxalate	2.6	CoHex	86	8	6	ISO 11277:2020	100	1.2	0.012
873	Campos Pereira	2023	Chemosphere	10.1016/j.chemosphere.2023.138133	soil	Paskalampa E	PFOS	PFSA	C8HF17O3S	499.937	0.1	-	0	0	0	0.999968	0	3.16218e-05	1	0	-0.999968	498.937	96485	-193.375	8	17	0.297214	64.6081	8	2.01662	5	4.6	ISO 10390:2005	0.139613	2.5	0.0139612	0.0512658	1.9	0.00512658	Oxalate	1.8	CoHex	53	40	7	ISO 11277:2020	100	1.1	0.011
874	Campos Pereira	2023	Chemosphere	10.1016/j.chemosphere.2023.138133	soil	Kungsangen (70-80cm)	PFOS	PFSA	C8HF17O3S	499.937	0.1	-	0	0	0	1	0	3.16228e-07	1	0	-1	498.937	96485	-193.381	8	17	0.297214	64.6081	8	2.01662	5	6.6	ISO 10390:2005	11.169	200	1.1169	1.37608	51	0.137608	Oxalate	16	CoHex	0.68	48	52	ISO 11277:2020	100.68	0.91	0.0091
875	Campos Pereira	2023	Chemosphere	10.1016/j.chemosphere.2023.138133	soil	Hogasa (subsoil)	PFOS	PFSA	C8HF17O3S	499.937	0.1	-	0	0	0	0.999998	0	1.99526e-06	1	0	-0.999998	498.937	96485	-193.381	8	17	0.297214	64.6081	8	2.01662	5	5.8	ISO 10390:2005	1.67535	30	0.167535	0.755496	28	0.0755496	Oxalate	0.77	CoHex	89	8	3	ISO 11277:2020	100	0.3	0.003
876	Campos Pereira	2023	Chemosphere	10.1016/j.chemosphere.2023.138133	soil	Riddarhyttan	PFOS	PFSA	C8HF17O3S	499.937	0.1	-	0	0	0	0.999994	0	6.30953e-06	1	0	-0.999994	498.937	96485	-193.38	8	17	0.297214	64.6081	8	2.01662	5	5.3	ISO 10390:2005	1.22859	22	0.122859	2.15856	80	0.215856	Oxalate	0.45	CoHex	96	3	2	ISO 11277:2020	101	0.19	0.0019
877	Mejia-Avendaño	2021	Environmental Science and Technology	10.1021/acs.est.9b04989	soil	ID1	PFOS	PFSA	C8HF17O3S	499.937	0.1	-	0	0	0	1	0	3.54813e-08	1	0	-1	498.937	96485	-193.381	8	17	0.297214	64.6081	8	2.01662	5	7.55	1:10 deionized water	not reported	not reported	not reported	not reported	not reported	not reported	not reported	2.52	BaCl2-TEA (pH 8.2)	45.3	30	24.7	Pipette	100	3.4	0.034
878	Mejia-Avendaño	2021	Environmental Science and Technology	10.1021/acs.est.9b04989	soil	ID2	PFOS	PFSA	C8HF17O3S	499.937	0.1	-	0	0	0	1	0	7.76247e-09	1	0	-1	498.937	96485	-193.381	8	17	0.297214	64.6081	8	2.01662	5	8.21	1:10 deionized water	not reported	not reported	not reported	not reported	not reported	not reported	not reported	11.4	BaCl2-TEA (pH 8.2)	28.7	40	31.3	Pipette	100	1.7	0.017
879	Mejia-Avendaño	2021	Environmental Science and Technology	10.1021/acs.est.9b04989	soil	ID3	PFOS	PFSA	C8HF17O3S	499.937	0.1	-	0	0	0	1	0	3.38844e-07	1	0	-1	498.937	96485	-193.381	8	17	0.297214	64.6081	8	2.01662	5	6.57	1:10 deionized water	not reported	not reported	not reported	not reported	not reported	not reported	not reported	9.93	BaCl2-TEA (pH 8.2)	20	50	30	Pipette	100	2.9	0.029
880	Mejia-Avendaño	2021	Environmental Science and Technology	10.1021/acs.est.9b04989	soil	ID4	PFOS	PFSA	C8HF17O3S	499.937	0.1	-	0	0	0	0.99996	0	3.98091e-05	1	0	-0.99996	498.937	96485	-193.373	8	17	0.297214	64.6081	8	2.01662	5	4.5	1:10 deionized water	not reported	not reported	not reported	not reported	not reported	not reported	not reported	11.497	KNN input	51.2	36.2	12.6	Pipette	100	7.3	0.073
881	Mejia-Avendaño	2021	Environmental Science and Technology	10.1021/acs.est.9b04989	soil	ID5	PFOS	PFSA	C8HF17O3S	499.937	0.1	-	0	0	0	0.999991	0	8.91243e-06	1	0	-0.999991	498.937	96485	-193.379	8	17	0.297214	64.6081	8	2.01662	5	5.15	1:10 deionized water	not reported	not reported	not reported	not reported	not reported	not reported	not reported	0.58	BaCl2-TEA (pH 8.2)	59.2	32.2	8.6	Pipette	100	1.8	0.018
882	Gredelj	2020	Science of the Total Environment	10.1016/j.scitotenv.2019.134766	soil	Agripolis soil	PFOS	PFSA	C8HF17O3S	499.937	0.1	-	0	0	0	1	0	1.99526e-08	1	0	-1	498.937	96485	-193.381	8	17	0.297214	64.6081	8	2.01662	5	7.8	not reported	not reported	not reported	not reported	not reported	not reported	not reported	not reported	11.1748	KNN input	47	38	15	not reported	100	1.43	0.0143
883	Campos-Pereira	2018	Chemosphere	10.1016/j.chemosphere.2018.05.012	soil	organic soil horitzon	PFOS	PFSA	C8HF17O3S	499.937	0.1	-	0	0	0	0.99996	0	3.98091e-05	1	0	-0.99996	498.937	96485	-193.373	8	17	0.297214	64.6081	8	2.01662	5	4.5	deionized water	0.0586373	1.05	0.00586373	0.184543	6.84	0.0184543	0,1 M HNO3	21.4965	KNN input	41.7375	35.037	21.971	KNN input	98.7455	45	0.45
884	Campos-Pereira	2022	Chemosphere	10.1016/j.chemosphere.2022.134167	soil	Peat Oi	PFOS	PFSA	C8HF17O3S	499.937	0.1	-	0	0	0	0.999684	0	0.000316128	1	0	-0.999684	498.938	96485	-193.32	8	17	0.297214	64.6081	8	2.01662	5	3.6	deionized water 40g/L	0.379746	6.8	0.0379746	0.107928	1.93263	0.0107928	OA	14.7687	KNN input	37.3965	37.4303	24.989	KNN input	99.8158	44.9	0.449
885	Campos-Pereira	2022	Chemosphere	10.1016/j.chemosphere.2022.134167	soil	Peat Oe	PFOS	PFSA	C8HF17O3S	499.937	0.1	-	0	0	0	0.9999	0	9.999e-05	1	0	-0.9999	498.937	96485	-193.362	8	17	0.297214	64.6081	8	2.01662	5	4.1	deionized water 40g/L	1.56366	28	0.156366	0.458694	8.2137	0.0458694	OA	14.7151	KNN input	37.4905	37.3939	24.9392	KNN input	99.8236	46.6	0.466
886	Campos-Pereira	2022	Chemosphere	10.1016/j.chemosphere.2022.134167	soil	Mor Oe	PFOS	PFSA	C8HF17O3S	499.937	0.1	-	0	0	0	0.999874	0	0.000125877	1	0	-0.999874	498.938	96485	-193.357	8	17	0.297214	64.6081	8	2.01662	5	4	deionized water 40g/L	0.279225	5	0.0279225	0.40473	7.24738	0.040473	OA	14.7637	KNN input	37.4143	37.4309	24.9704	KNN input	99.8156	53.6	0.536
887	Yue Zhi	2018	Chemical Engeneering Journal	10.1016/j.cej.2018.04.042	soil	Peat	PFOS	PFSA	C8HF17O3S	499.937	0.1	-	0	0	0	0.999996	0	4.27758e-06	1	0	-0.999996	498.937	96485	-193.38	8	17	0.297214	64.6081	8	2.01662	5	5.4688	KNN input	not reported	not reported	not reported	not reported	not reported	not reported	not reported	21.5806	KNN input	41.7375	35.037	21.887	KNN input	98.6615	46.9	0.469
888	Cai	2022	Science of the Total Environment	10.1016/j.scitotenv.2022.152975	soil	Clarke Hill	PFOS	PFSA	C8HF17O3S	499.937	0.1	-	0	0	0	0.99998	0	1.99522e-05	1	0	-0.99998	498.937	96485	-193.377	8	17	0.297214	64.6081	8	2.01662	5	4.8	1:5 CaCl2	8.3	148.626	0.83	7.85	290.956	0.785	???	15.3408	KNN input	32	40	28	not reported	100	4.9	0.049
889	Cai	2022	Science of the Total Environment	10.1016/j.scitotenv.2022.152975	soil	Minatoro	PFOS	PFSA	C8HF17O3S	499.937	0.1	-	0	0	0	0.999998	0	1.58489e-06	1	0	-0.999998	498.937	96485	-193.381	8	17	0.297214	64.6081	8	2.01662	5	5.9	1:5 CaCl2	1.4	25.0694	0.14	0.92	34.0993	0.092	???	15.3408	KNN input	37	22	41	not reported	100	2.6	0.026
890	Li	2019	Science of the Total Environment	10.1016/j.scitotenv.2018.08.209	soil	soil S1	PFOS	PFSA	C8HF17O3S	499.937	0.1	-	0	0	0	0.999997	0	3.09029e-06	1	0	-0.999997	498.937	96485	-193.38	8	17	0.297214	64.6081	8	2.01662	5	5.61	Not reported	6.3647	113.971	0.63647	11.8018	437.426	1.18018	CBD	11	Not reported	40.7	23.3	36	Not reported	100	3.82	0.0382
891	Li	2019	Science of the Total Environment	10.1016/j.scitotenv.2018.08.209	soil	soil S2	PFOS	PFSA	C8HF17O3S	499.937	0.1	-	0	0	0	0.999941	0	5.88809e-05	1	0	-0.999941	498.937	96485	-193.37	8	17	0.297214	64.6081	8	2.01662	5	4.33	Not reported	2.97252	53.2281	0.297252	2.37623	88.0738	0.237623	CBD	19	Not reported	46.7	50	3.3	Not reported	100	0.52	0.0052
892	Li	2019	Science of the Total Environment	10.1016/j.scitotenv.2018.08.209	soil	soil S3	PFOS	PFSA	C8HF17O3S	499.937	0.1	-	0	0	0	0.999731	0	0.000269081	1	0	-0.999731	498.938	96485	-193.329	8	17	0.297214	64.6081	8	2.01662	5	3.67	Not reported	1.05612	18.9116	0.105612	0.534519	19.8117	0.0534519	CBD	6.57	Not reported	59.3	21.3	19.4	Not reported	100	0.258	0.00258
893	Li	2019	Science of the Total Environment	10.1016/j.scitotenv.2018.08.209	soil	soil S4	PFOS	PFSA	C8HF17O3S	499.937	0.1	-	0	0	0	0.999971	0	2.88395e-05	1	0	-0.999971	498.937	96485	-193.375	8	17	0.297214	64.6081	8	2.01662	5	4.64	Not reported	4.6791	83.7873	0.46791	7.77964	288.348	0.777964	CBD	19.6	Not reported	42	36.7	21.3	Not reported	100	0.928	0.00928
894	Li	2019	Science of the Total Environment	10.1016/j.scitotenv.2018.08.209	soil	soil S5	PFOS	PFSA	C8HF17O3S	499.937	0.1	-	0	0	0	0.999911	0	8.91172e-05	1	0	-0.999911	498.937	96485	-193.364	8	17	0.297214	64.6081	8	2.01662	5	4.15	Not reported	3.97269	71.1378	0.397269	5.17584	191.84	0.517584	CBD	9.76	Not reported	49.3	39.4	11.3	Not reported	100	2.48	0.0248
895	Li	2019	Science of the Total Environment	10.1016/j.scitotenv.2018.08.209	soil	soil S6	PFOS	PFSA	C8HF17O3S	499.937	0.1	-	0	0	0	0.999838	0	0.000162155	1	0	-0.999838	498.938	96485	-193.35	8	17	0.297214	64.6081	8	2.01662	5	3.89	Not reported	2.06328	36.9466	0.206328	0.33553	12.4362	0.033553	CBD	2.89	Not reported	60	16	24	Not reported	100	0.993	0.00993
896	Nguyen	2020	Environmental Science and Technology	10.1021/acs.est.0c05705	soil	S1	PFOS	PFSA	C8HF17O3S	499.937	0.1	-	0	0	0	1	0	3.98107e-08	1	0	-1	498.937	96485	-193.381	8	17	0.297214	64.6081	8	2.01662	5	7.5	1:10 CaCl2	not reported	not reported	not reported	not reported	not reported	not reported	not reported	41.4	not reported	16.9	17.5	65.6	not reported	100	0.7	0.007
897	Nguyen	2020	Environmental Science and Technology	10.1021/acs.est.0c05705	soil	S2	PFOS	PFSA	C8HF17O3S	499.937	0.1	-	0	0	0	1	0	1.99526e-07	1	0	-1	498.937	96485	-193.381	8	17	0.297214	64.6081	8	2.01662	5	6.8	1:10 CaCl2	not reported	not reported	not reported	not reported	not reported	not reported	not reported	7.1	not reported	48.9	27	24.2	not reported	100.1	0.37	0.0037
898	Nguyen	2020	Environmental Science and Technology	10.1021/acs.est.0c05705	soil	S3	PFOS	PFSA	C8HF17O3S	499.937	0.1	-	0	0	0	0.999999	0	7.94328e-07	1	0	-0.999999	498.937	96485	-193.381	8	17	0.297214	64.6081	8	2.01662	5	6.2	1:10 CaCl2	not reported	not reported	not reported	not reported	not reported	not reported	not reported	8	not reported	51.44	10.17	38.38	not reported	99.99	0.08	0.0008
899	Nguyen	2020	Environmental Science and Technology	10.1021/acs.est.0c05705	soil	S4	PFOS	PFSA	C8HF17O3S	499.937	0.1	-	0	0	0	1	0	2.51189e-08	1	0	-1	498.937	96485	-193.381	8	17	0.297214	64.6081	8	2.01662	5	7.7	1:10 CaCl2	not reported	not reported	not reported	not reported	not reported	not reported	not reported	4.8	not reported	46	37	17	not reported	100	0.25	0.0025
900	Nguyen	2020	Environmental Science and Technology	10.1021/acs.est.0c05705	soil	S5	PFOS	PFSA	C8HF17O3S	499.937	0.1	-	0	0	0	1	0	5.01187e-08	1	0	-1	498.937	96485	-193.381	8	17	0.297214	64.6081	8	2.01662	5	7.4	1:10 CaCl2	not reported	not reported	not reported	not reported	not reported	not reported	not reported	29.6	not reported	39.8	7.7	52.5	not reported	100	2.23	0.0223
901	Nguyen	2020	Environmental Science and Technology	10.1021/acs.est.0c05705	soil	S6	PFOS	PFSA	C8HF17O3S	499.937	0.1	-	0	0	0	1	0	2.51189e-08	1	0	-1	498.937	96485	-193.381	8	17	0.297214	64.6081	8	2.01662	5	7.7	1:10 CaCl2	not reported	not reported	not reported	not reported	not reported	not reported	not reported	21.63	not reported	70	11	19	not reported	100	4.9	0.049
902	Nguyen	2020	Environmental Science and Technology	10.1021/acs.est.0c05705	soil	S7	PFOS	PFSA	C8HF17O3S	499.937	0.1	-	0	0	0	1	0	2.51189e-08	1	0	-1	498.937	96485	-193.381	8	17	0.297214	64.6081	8	2.01662	5	7.7	1:10 CaCl2	not reported	not reported	not reported	not reported	not reported	not reported	not reported	7.8	not reported	48.9	32.6	18.5	not reported	100	0.13	0.0013
903	Nguyen	2020	Environmental Science and Technology	10.1021/acs.est.0c05705	soil	S8	PFOS	PFSA	C8HF17O3S	499.937	0.1	-	0	0	0	1	0	3.98107e-08	1	0	-1	498.937	96485	-193.381	8	17	0.297214	64.6081	8	2.01662	5	7.5	1:10 CaCl2	not reported	not reported	not reported	not reported	not reported	not reported	not reported	2.28	not reported	93	1	5	not reported	99	0.4	0.004
904	Nguyen	2020	Environmental Science and Technology	10.1021/acs.est.0c05705	soil	S9	PFOS	PFSA	C8HF17O3S	499.937	0.1	-	0	0	0	1	0	1e-07	1	0	-1	498.937	96485	-193.381	8	17	0.297214	64.6081	8	2.01662	5	7.1	1:10 CaCl2	not reported	not reported	not reported	not reported	not reported	not reported	not reported	17.42	not reported	48.86	16.05	35.09	not reported	100	1.19	0.0119
905	Nguyen	2020	Environmental Science and Technology	10.1021/acs.est.0c05705	soil	S10	PFOS	PFSA	C8HF17O3S	499.937	0.1	-	0	0	0	0.999999	0	5.01187e-07	1	0	-0.999999	498.937	96485	-193.381	8	17	0.297214	64.6081	8	2.01662	5	6.4	1:10 CaCl2	not reported	not reported	not reported	not reported	not reported	not reported	not reported	16.54	not reported	29.38	13.9	56.71	not reported	99.99	0.17	0.0017
906	Umeh	2021	Environmental Science & Technology	10.1021/acs.est.0c07202	soil	Soil1	PFOS	PFSA	C8HF17O3S	499.937	0.1	-	0	0	0	1	0	5.12861e-09	1	0	-1	498.937	96485	-193.381	8	17	0.297214	64.6081	8	2.01662	5	8.39	1:5 MQ	16.2509	291	1.62509	7.52742	279	0.752742	DCB	12	not reported	58.8	11.2	30	not reported	100	0.8	0.008
907	Umeh	2021	Environmental Science & Technology	10.1021/acs.est.0c07202	soil	Soil2	PFOS	PFSA	C8HF17O3S	499.937	0.1	-	0	0	0	1	0	4.46683e-07	1	0	-1	498.937	96485	-193.381	8	17	0.297214	64.6081	8	2.01662	5	6.45	1:5 MQ	34.1771	612	3.41771	3.34552	124	0.334552	DCB	38.7	not reported	53	16.1	30.9	not reported	100	3.3	0.033
908	Umeh	2021	Environmental Science & Technology	10.1021/acs.est.0c07202	soil	Soil3	PFOS	PFSA	C8HF17O3S	499.937	0.1	-	0	0	0	1	0	2.95121e-08	1	0	-1	498.937	96485	-193.381	8	17	0.297214	64.6081	8	2.01662	5	7.63	1:5 MQ	11.6716	209	1.16716	3.45344	128	0.345344	DCB	9.4	not reported	87.6	6.7	5.7	not reported	100	2.7	0.027
909	Umeh	2021	Environmental Science & Technology	10.1021/acs.est.0c07202	soil	Soil4	PFOS	PFSA	C8HF17O3S	499.937	0.1	-	0	0	0	0.999998	0	2.29086e-06	1	0	-0.999998	498.937	96485	-193.381	8	17	0.297214	64.6081	8	2.01662	5	5.74	1:5 MQ	109.959	1969	10.9959	19.8033	734	1.98033	DCB	11.7	not reported	72.5	17.5	10	not reported	100	5	0.05
910	Umeh	2021	Environmental Science & Technology	10.1021/acs.est.0c07202	soil	Soil5	PFOS	PFSA	C8HF17O3S	499.937	0.1	-	0	0	0	0.999991	0	9.33246e-06	1	0	-0.999991	498.937	96485	-193.379	8	17	0.297214	64.6081	8	2.01662	5	5.13	1:5 MQ	57.4645	1029	5.74645	12.6266	468	1.26266	DCB	7.9	not reported	68.1	21.2	10.7	not reported	100	5.1	0.051
911	Umeh	2021	Environmental Science & Technology	10.1021/acs.est.0c07202	soil	Soil6	PFOS	PFSA	C8HF17O3S	499.937	0.1	-	0	0	0	0.999996	0	3.98106e-06	1	0	-0.999996	498.937	96485	-193.38	8	17	0.297214	64.6081	8	2.01662	5	5.5	1:5 MQ	163.458	2927	16.3458	45.5962	1690	4.55962	DCB	6.4	not reported	61.9	16.8	21.2	not reported	99.9	7.5	0.075
912	Umeh	2021	Environmental Science & Technology	10.1021/acs.est.0c07202	soil	Soil7	PFOS	PFSA	C8HF17O3S	499.937	0.1	-	0	0	0	1	0	2.04174e-07	1	0	-1	498.937	96485	-193.381	8	17	0.297214	64.6081	8	2.01662	5	6.79	1:5 MQ	45.6812	818	4.56812	7.98608	296	0.798608	DCB	31.8	not reported	49.4	26.9	23.7	not reported	100	2.9	0.029
913	Umeh	2021	Environmental Science & Technology	10.1021/acs.est.0c07202	soil	Soil8	PFOS	PFSA	C8HF17O3S	499.937	0.1	-	0	0	0	0.999991	0	9.12003e-06	1	0	-0.999991	498.937	96485	-193.379	8	17	0.297214	64.6081	8	2.01662	5	5.14	1:5 MQ	127.885	2290	12.7885	36.423	1350	3.6423	DCB	11.5	not reported	9.8	38.5	51.7	not reported	100	1.9	0.019
914	Umeh	2021	Environmental Science & Technology	10.1021/acs.est.0c07202	soil	Soil9	PFOS	PFSA	C8HF17O3S	499.937	0.1	-	0	0	0	1	0	8.51138e-09	1	0	-1	498.937	96485	-193.381	8	17	0.297214	64.6081	8	2.01662	5	8.17	1:5 MQ	10.2755	184	1.02755	3.39948	126	0.339948	DCB	8.2	not reported	79.4	11.9	8.7	not reported	100	1.5	0.015
915	Umeh	2021	Environmental Science & Technology	10.1021/acs.est.0c07202	soil	Soil10	PFOS	PFSA	C8HF17O3S	499.937	0.1	-	0	0	0	0.999993	0	7.07941e-06	1	0	-0.999993	498.937	96485	-193.38	8	17	0.297214	64.6081	8	2.01662	5	5.25	1:5 MQ	47.7475	855	4.77475	3.42646	127	0.342646	DCB	6	not reported	65	18.7	16.2	not reported	99.9	0.7	0.007
916	Umeh	2021	Environmental Science & Technology	10.1021/acs.est.0c07202	soil	Soil11	PFOS	PFSA	C8HF17O3S	499.937	0.1	-	0	0	0	1	0	4.16869e-07	1	0	-1	498.937	96485	-193.381	8	17	0.297214	64.6081	8	2.01662	5	6.48	1:5 MQ	38.4214	688	3.84214	18.0766	670	1.80766	DCB	24.1	not reported	61.9	21.9	16.3	not reported	100.1	8.4	0.084
917	Umeh	2021	Environmental Science & Technology	10.1021/acs.est.0c07202	soil	Soil12	PFOS	PFSA	C8HF17O3S	499.937	0.1	-	0	0	0	1	0	1.62181e-08	1	0	-1	498.937	96485	-193.381	8	17	0.297214	64.6081	8	2.01662	5	7.89	1:5 MQ	7.03647	126	0.703647	4.37076	162	0.437076	DCB	29.1	not reported	83.8	6.3	10	not reported	100.1	3.9	0.039
918	Umeh	2021	Environmental Science & Technology	10.1021/acs.est.0c07202	soil	Soil13	PFOS	PFSA	C8HF17O3S	499.937	0.1	-	0	0	0	0.999885	0	0.000114802	1	0	-0.999885	498.938	96485	-193.359	8	17	0.297214	64.6081	8	2.01662	5	4.04	1:5 MQ	0.837675	15	0.0837675	2.94082	109	0.294082	DCB	2.2	not reported	94.1	2.9	3.1	not reported	100.1	3	0.03
919	Umeh	2021	Environmental Science & Technology	10.1021/acs.est.0c07202	soil	Soil14	PFOS	PFSA	C8HF17O3S	499.937	0.1	-	0	0	0	1	0	2.95121e-08	1	0	-1	498.937	96485	-193.381	8	17	0.297214	64.6081	8	2.01662	5	7.63	1:5 MQ	29.4862	528	2.94862	4.80244	178	0.480244	DCB	48.7	not reported	4.8	47.9	47.3	not reported	100	2.4	0.024
920	Umeh	2021	Environmental Science & Technology	10.1021/acs.est.0c07202	soil	Soil15	PFOS	PFSA	C8HF17O3S	499.937	0.1	-	0	0	0	1	0	3.31131e-07	1	0	-1	498.937	96485	-193.381	8	17	0.297214	64.6081	8	2.01662	5	6.58	1:5 MQ	10.0521	180	1.00521	1.42994	53	0.142994	DCB	2.3	not reported	95.4	1.02	4.4	not reported	100.82	0.4	0.004
921	Umeh	2021	Environmental Science & Technology	10.1021/acs.est.0c07202	soil	Soil16	PFOS	PFSA	C8HF17O3S	499.937	0.1	-	0	0	0	0.999998	0	2.13796e-06	1	0	-0.999998	498.937	96485	-193.381	8	17	0.297214	64.6081	8	2.01662	5	5.77	1:5 MQ	2.34549	42	0.234549	1.40296	52	0.140296	DCB	2.2	not reported	93.1	5.6	1.2	not reported	99.9	1.4	0.014
922	Umeh	2021	Environmental Science & Technology	10.1021/acs.est.0c07202	soil	Soil17	PFOS	PFSA	C8HF17O3S	499.937	0.1	-	0	0	0	1	0	2.0893e-07	1	0	-1	498.937	96485	-193.381	8	17	0.297214	64.6081	8	2.01662	5	6.78	1:5 MQ	2.06627	37	0.206626	10.1445	376	1.01445	DCB	4.7	not reported	78.1	16.2	5.6	not reported	99.9	0.8	0.008
923	Umeh	2021	Environmental Science & Technology	10.1021/acs.est.0c07202	soil	Soil18	PFOS	PFSA	C8HF17O3S	499.937	0.1	-	0	0	0	1	0	9.33254e-08	1	0	-1	498.937	96485	-193.381	8	17	0.297214	64.6081	8	2.01662	5	7.13	1:5 MQ	14.6314	262	1.46314	6.96084	258	0.696084	DCB	7.3	not reported	76.9	12.5	10.6	not reported	100	1	0.01
924	Umeh	2021	Environmental Science & Technology	10.1021/acs.est.0c07202	soil	Soil19	PFOS	PFSA	C8HF17O3S	499.937	0.1	-	0	0	0	0.999999	0	7.94328e-07	1	0	-0.999999	498.937	96485	-193.381	8	17	0.297214	64.6081	8	2.01662	5	6.2	1:5 MQ	14.7989	265	1.47989	6.96084	258	0.696084	DCB	6.4	not reported	80.6	11.2	8.1	not reported	99.9	1	0.01
925	Umeh	2021	Environmental Science & Technology	10.1021/acs.est.0c07202	soil	Soil20	PFOS	PFSA	C8HF17O3S	499.937	0.1	-	0	0	0	1	0	2.13796e-07	1	0	-1	498.937	96485	-193.381	8	17	0.297214	64.6081	8	2.01662	5	6.77	1:5 MQ	44.5643	798	4.45643	25.685	952	2.5685	DCB	20.9	not reported	60.6	23.1	20	not reported	103.7	3	0.03
926	Umeh	2021	Environmental Science & Technology	10.1021/acs.est.0c07202	soil	Soil21	PFOS	PFSA	C8HF17O3S	499.937	0.1	-	0	0	0	1	0	1.38038e-09	1	0	-1	498.937	96485	-193.381	8	17	0.297214	64.6081	8	2.01662	5	8.96	1:5 MQ	15.5249	278	1.55249	22.2585	825	2.22585	DCB	16.7	not reported	34.5	20.1	45.4	not reported	100	0.6	0.006
927	Umeh	2021	Environmental Science & Technology	10.1021/acs.est.0c07202	soil	Soil22	PFOS	PFSA	C8HF17O3S	499.937	0.1	-	0	0	0	1	0	3.31131e-07	1	0	-1	498.937	96485	-193.381	8	17	0.297214	64.6081	8	2.01662	5	6.58	1:5 MQ	99.5158	1782	9.95158	41.3603	1533	4.13603	DCB	39.1	not reported	34.2999	32.8776	31.8353	KNN input	99.0128	10.6	0.106
928	Umeh	2021	Environmental Science & Technology	10.1021/acs.est.0c07202	soil	Soil23	PFOS	PFSA	C8HF17O3S	499.937	0.1	-	0	0	0	1	0	8.91251e-09	1	0	-1	498.937	96485	-193.381	8	17	0.297214	64.6081	8	2.01662	5	8.15	1:5 MQ	3.51824	63	0.351824	7.52742	279	0.752742	DCB	7.7	not reported	75.3	13.9	10.7	not reported	99.9	1.1	0.011
929	Umeh	2021	Environmental Science & Technology	10.1021/acs.est.0c07202	soil	Soil24	PFOS	PFSA	C8HF17O3S	499.937	0.1	-	0	0	0	1	0	1.54882e-08	1	0	-1	498.937	96485	-193.381	8	17	0.297214	64.6081	8	2.01662	5	7.91	1:5 MQ	18.7639	336	1.87639	25.3072	938	2.53072	DCB	24.2	not reported	18.8	19.1	62.1	not reported	100	1.1	0.011
930	Umeh	2021	Environmental Science & Technology	10.1021/acs.est.0c07202	soil	Soil25	PFOS	PFSA	C8HF17O3S	499.937	0.1	-	0	0	0	0.999989	0	1.14814e-05	1	0	-0.999989	498.937	96485	-193.379	8	17	0.297214	64.6081	8	2.01662	5	5.04	1:5 MQ	53.8346	964	5.38346	26.8991	997	2.68991	DCB	0.7	not reported	97.8	0	2.2	not reported	100	0.1	0.001
931	Umeh	2021	Environmental Science & Technology	10.1021/acs.est.0c07202	soil	Soil26	PFOS	PFSA	C8HF17O3S	499.937	0.1	-	0	0	0	0.999981	0	1.94981e-05	1	0	-0.999981	498.937	96485	-193.377	8	17	0.297214	64.6081	8	2.01662	5	4.81	1:5 MQ	23.2874	417	2.32874	11.1697	414	1.11697	DCB	3.7	not reported	74.3	18.2	7.5	not reported	100	1.1	0.011
932	Umeh	2021	Environmental Science & Technology	10.1021/acs.est.0c07202	soil	Soil27	PFOS	PFSA	C8HF17O3S	499.937	0.1	-	0	0	0	0.999986	0	1.38037e-05	1	0	-0.999986	498.937	96485	-193.378	8	17	0.297214	64.6081	8	2.01662	5	4.96	1:5 MQ	14.7989	265	1.47989	11.4665	425	1.14665	DCB	2.9	not reported	39.2	47.7	13.2	not reported	100.1	1.6	0.016
933	Umeh	2021	Environmental Science & Technology	10.1021/acs.est.0c07202	soil	Soil28	PFOS	PFSA	C8HF17O3S	499.937	0.1	-	0	0	0	0.999996	0	3.80188e-06	1	0	-0.999996	498.937	96485	-193.38	8	17	0.297214	64.6081	8	2.01662	5	5.52	1:5 MQ	0.055845	1	0.0055845	0.29678	11	0.029678	DCB	0.2	not reported	99	0.5	0.5	not reported	100	0	0
934	Umeh	2021	Environmental Science & Technology	10.1021/acs.est.0c07202	soil	Soil29	PFOS	PFSA	C8HF17O3S	499.937	0.1	-	0	0	0	0.999992	0	7.76241e-06	1	0	-0.999992	498.937	96485	-193.379	8	17	0.297214	64.6081	8	2.01662	5	5.21	1:5 MQ	35.4616	635	3.54616	40.1193	1487	4.01193	DCB	7.4	not reported	42.5	37.5	20	not reported	100	1.5	0.015
935	Umeh	2021	Environmental Science & Technology	10.1021/acs.est.0c07202	soil	Soil30	PFOS	PFSA	C8HF17O3S	499.937	0.1	-	0	0	0	0.999999	0	7.76247e-07	1	0	-0.999999	498.937	96485	-193.381	8	17	0.297214	64.6081	8	2.01662	5	6.21	1:5 MQ	135.871	2433	13.5871	85.6615	3175	8.56615	DCB	5.4	not reported	36.4	28.4	35.2	not reported	100	1.7	0.017
936	Umeh	2021	Environmental Science & Technology	10.1021/acs.est.0c07202	soil	Soil31	PFOS	PFSA	C8HF17O3S	499.937	0.1	-	0	0	0	0.999991	0	9.33246e-06	1	0	-0.999991	498.937	96485	-193.379	8	17	0.297214	64.6081	8	2.01662	5	5.13	1:5 MQ	13.1236	235	1.31236	19.3447	717	1.93447	DCB	4.1	not reported	56	34.7	9.2	not reported	99.9	3.2	0.032
937	Umeh	2021	Environmental Science & Technology	10.1021/acs.est.0c07202	soil	Soil32	PFOS	PFSA	C8HF17O3S	499.937	0.1	-	0	0	0	1	0	5.7544e-09	1	0	-1	498.937	96485	-193.381	8	17	0.297214	64.6081	8	2.01662	5	8.34	1:5 MQ	15.4691	277	1.54691	29.2193	1083	2.92193	DCB	19.9	not reported	58.8	23.8	17.5	not reported	100.1	3.5	0.035
938	Umeh	2021	Environmental Science & Technology	10.1021/acs.est.0c07202	soil	Soil33	PFOS	PFSA	C8HF17O3S	499.937	0.1	-	0	0	0	0.999987	0	1.28823e-05	1	0	-0.999987	498.937	96485	-193.378	8	17	0.297214	64.6081	8	2.01662	5	4.99	1:5 MQ	66.8465	1197	6.68465	37.0166	1372	3.70166	DCB	5.3	not reported	36.9	27.5	35.6	not reported	100	3.5	0.035
939	Umeh	2021	Environmental Science & Technology	10.1021/acs.est.0c07202	soil	Soil34	PFOS	PFSA	C8HF17O3S	499.937	0.1	-	0	0	0	1	0	8.51138e-08	1	0	-1	498.937	96485	-193.381	8	17	0.297214	64.6081	8	2.01662	5	7.17	1:5 MQ	14.6872	263	1.46872	5.74674	213	0.574674	DCB	2.3	not reported	96.9	0	3.1	not reported	100	0.2	0.002
940	Umeh	2021	Environmental Science & Technology	10.1021/acs.est.0c07202	soil	Soil35	PFOS	PFSA	C8HF17O3S	499.937	0.1	-	0	0	0	0.999994	0	6.16591e-06	1	0	-0.999994	498.937	96485	-193.38	8	17	0.297214	64.6081	8	2.01662	5	5.31	1:5 MQ	0.055845	1	0.0055845	0.10792	4	0.010792	DCB	0.2	not reported	99	0.8	0.2	not reported	100	0	0
941	Umeh	2021	Environmental Science & Technology	10.1021/acs.est.0c07202	soil	Soil36	PFOS	PFSA	C8HF17O3S	499.937	0.1	-	0	0	0	1	0	8.91251e-09	1	0	-1	498.937	96485	-193.381	8	17	0.297214	64.6081	8	2.01662	5	8.15	1:5 MQ	28.4809	510	2.84809	6.96084	258	0.696084	DCB	4.6	not reported	84.8	8.6	6.6	not reported	100	3.7	0.037
942	Umeh	2021	Environmental Science & Technology	10.1021/acs.est.0c07202	soil	Soil37	PFOS	PFSA	C8HF17O3S	499.937	0.1	-	0	0	0	0.999983	0	1.65956e-05	1	0	-0.999983	498.937	96485	-193.378	8	17	0.297214	64.6081	8	2.01662	5	4.88	1:5 MQ	16.4184	294	1.64184	22.5283	835	2.25283	DCB	3.4	not reported	45.6	35.6	18.7	not reported	99.9	0.9	0.009
943	Umeh	2021	Environmental Science & Technology	10.1021/acs.est.0c07202	soil	Soil38	PFOS	PFSA	C8HF17O3S	499.937	0.1	-	0	0	0	0.99999	0	9.77228e-06	1	0	-0.99999	498.937	96485	-193.379	8	17	0.297214	64.6081	8	2.01662	5	5.11	1:5 MQ	3.01563	54	0.301563	4.96432	184	0.496432	DCB	20.8	not reported	35.1684	49.6069	12	KNN input	96.7752	2.9	0.029
944	Umeh	2021	Environmental Science & Technology	10.1021/acs.est.0c07202	soil	Soil39	PFOS	PFSA	C8HF17O3S	499.937	0.1	-	0	0	0	1	0	1.58489e-09	1	0	-1	498.937	96485	-193.381	8	17	0.297214	64.6081	8	2.01662	5	8.9	1:5 MQ	7.20401	129	0.7204	9.55092	354	0.955092	DCB	5.8	not reported	82.7	10.7	6.7	not reported	100.1	1.8	0.018
945	Umeh	2021	Environmental Science & Technology	10.1021/acs.est.0c07202	soil	Soil40	PFOS	PFSA	C8HF17O3S	499.937	0.1	-	0	0	0	0.999984	0	1.62178e-05	1	0	-0.999984	498.937	96485	-193.378	8	17	0.297214	64.6081	8	2.01662	5	4.89	1:5 MQ	22.6731	406	2.26731	12.3029	456	1.23029	DCB	4.6	not reported	41.7	39	19.4	not reported	100.1	2.7	0.027
946	Umeh	2021	Environmental Science & Technology	10.1021/acs.est.0c07202	soil	Soil41	PFOS	PFSA	C8HF17O3S	499.937	0.1	-	0	0	0	0.999997	0	2.75422e-06	1	0	-0.999997	498.937	96485	-193.38	8	17	0.297214	64.6081	8	2.01662	5	5.66	1:5 MQ	119.508	2140	11.9508	98.8817	3665	9.88817	DCB	4.3	not reported	7.6	38.6	53.8	not reported	100	3.3	0.033
947	Umeh	2021	Environmental Science & Technology	10.1021/acs.est.0c07202	soil	Soil42	PFOS	PFSA	C8HF17O3S	499.937	0.1	-	0	0	0	0.999994	0	6.16591e-06	1	0	-0.999994	498.937	96485	-193.38	8	17	0.297214	64.6081	8	2.01662	5	5.31	1:5 MQ	7.03647	126	0.703647	8.79548	326	0.879548	DCB	6.3	not reported	50.8	36.6	12.7	not reported	100.1	3.4	0.034
948	Umeh	2021	Environmental Science & Technology	10.1021/acs.est.0c07202	soil	Soil43	PFOS	PFSA	C8HF17O3S	499.937	0.1	-	0	0	0	0.999862	0	0.000138019	1	0	-0.999862	498.938	96485	-193.354	8	17	0.297214	64.6081	8	2.01662	5	3.96	1:5 MQ	88.3468	1582	8.83468	97.6676	3620	9.76676	DCB	4.7	not reported	62.2	16.1	21.7	not reported	100	3.7	0.037
949	Umeh	2021	Environmental Science & Technology	10.1021/acs.est.0c07202	soil	Soil44	PFOS	PFSA	C8HF17O3S	499.937	0.1	-	0	0	0	1	0	4.16869e-07	1	0	-1	498.937	96485	-193.381	8	17	0.297214	64.6081	8	2.01662	5	6.48	1:5 MQ	34.3447	615	3.43447	32.8616	1218	3.28616	DCB	10.9	not reported	20.9	44.4	34.7	not reported	100	2.8	0.028
950	Umeh	2021	Environmental Science & Technology	10.1021/acs.est.0c07202	soil	Soil45	PFOS	PFSA	C8HF17O3S	499.937	0.1	-	0	0	0	1	0	2.95121e-09	1	0	-1	498.937	96485	-193.381	8	17	0.297214	64.6081	8	2.01662	5	8.63	1:5 MQ	34.6239	620	3.46239	33.5361	1243	3.35361	DCB	11.1	not reported	65.2	14.3	20.5	not reported	100	0.7	0.007
951	Umeh	2021	Environmental Science & Technology	10.1021/acs.est.0c07202	soil	Soil46	PFOS	PFSA	C8HF17O3S	499.937	0.1	-	0	0	0	0.999998	0	1.51356e-06	1	0	-0.999998	498.937	96485	-193.381	8	17	0.297214	64.6081	8	2.01662	5	5.92	1:5 MQ	34.9031	625	3.49031	34.1837	1267	3.41837	DCB	9.9	not reported	16.1	33.6	50.4	not reported	100.1	3	0.03
952	Umeh	2021	Environmental Science & Technology	10.1021/acs.est.0c07202	soil	Soil47	PFOS	PFSA	C8HF17O3S	499.937	0.1	-	0	0	0	0.999998	0	1.58489e-06	1	0	-0.999998	498.937	96485	-193.381	8	17	0.297214	64.6081	8	2.01662	5	5.9	1:5 MQ	35.1823	630	3.51823	34.8582	1292	3.48582	DCB	7.6	not reported	17.2	40.2	42.6	not reported	100	6.9	0.069
953	Umeh	2021	Environmental Science & Technology	10.1021/acs.est.0c07202	soil	Soil48	PFOS	PFSA	C8HF17O3S	499.937	0.1	-	0	0	0	0.999998	0	1.58489e-06	1	0	-0.999998	498.937	96485	-193.381	8	17	0.297214	64.6081	8	2.01662	5	5.9	1:5 MQ	35.4616	635	3.54616	35.5057	1316	3.55057	DCB	0.9	not reported	85.2	9.9	4.9	not reported	100	0.2	0.002
954	Umeh	2021	Environmental Science & Technology	10.1021/acs.est.0c07202	soil	Soil49	PFOS	PFSA	C8HF17O3S	499.937	0.1	-	0	0	0	1	0	4.2658e-09	1	0	-1	498.937	96485	-193.381	8	17	0.297214	64.6081	8	2.01662	5	8.47	1:5 MQ	35.7408	640	3.57408	36.1802	1341	3.61802	DCB	8.2	not reported	79.4	11.9	8.7	not reported	100	1.2	0.012
955	Umeh	2021	Environmental Science & Technology	10.1021/acs.est.0c07202	soil	Soil50	PFOS	PFSA	C8HF17O3S	499.937	0.1	-	0	0	0	0.999992	0	8.12824e-06	1	0	-0.999992	498.937	96485	-193.379	8	17	0.297214	64.6081	8	2.01662	5	5.19	1:5 MQ	36.02	645	3.602	36.8547	1366	3.68547	DCB	4.1	not reported	28.6	58.1	13.3	not reported	100	2.4	0.024
956	Umeh	2021	Environmental Science & Technology	10.1021/acs.est.0c07202	soil	Soil51	PFOS	PFSA	C8HF17O3S	499.937	0.1	-	0	0	0	0.999999	0	7.24435e-07	1	0	-0.999999	498.937	96485	-193.381	8	17	0.297214	64.6081	8	2.01662	5	6.24	1:5 MQ	36.4109	652	3.64109	37.8529	1403	3.78529	DCB	5.9	not reported	6.8	30.9	62.2	not reported	99.9	0.6	0.006
957	Umeh	2021	Environmental Science & Technology	10.1021/acs.est.0c07202	soil	Soil52	PFOS	PFSA	C8HF17O3S	499.937	0.1	-	0	0	0	1	0	1.1749e-08	1	0	-1	498.937	96485	-193.381	8	17	0.297214	64.6081	8	2.01662	5	8.03	1:5 MQ	36.8577	660	3.68577	38.8242	1439	3.88242	DCB	20	not reported	44.4	41.1	14.6	not reported	100.1	3.4	0.034
958	Umeh	2021	Environmental Science & Technology	10.1021/acs.est.0c07202	soil	Soil53	PFOS	PFSA	C8HF17O3S	499.937	0.1	-	0	0	0	1	0	8.70964e-09	1	0	-1	498.937	96485	-193.381	8	17	0.297214	64.6081	8	2.01662	5	8.16	1:5 MQ	7.59492	136	0.759492	1.18712	44	0.118712	DCB	11.4	not reported	52.7	28.3	19	not reported	100	2.1	0.021
959	Umeh	2021	Environmental Science & Technology	10.1021/acs.est.0c07202	soil	Soil54	PFOS	PFSA	C8HF17O3S	499.937	0.1	-	0	0	0	0.999997	0	2.57039e-06	1	0	-0.999997	498.937	96485	-193.38	8	17	0.297214	64.6081	8	2.01662	5	5.69	1:5 MQ	37.472	671	3.7472	2.67102	99	0.267102	DCB	4.5	not reported	40.1623	39.5438	20	KNN input	99.706	0.3	0.003
960	Umeh	2021	Environmental Science & Technology	10.1021/acs.est.0c07202	soil	Soil55	PFOS	PFSA	C8HF17O3S	499.937	0.1	-	0	0	0	0.999999	0	5.88843e-07	1	0	-0.999999	498.937	96485	-193.381	8	17	0.297214	64.6081	8	2.01662	5	6.33	1:5 MQ	48.5851	870	4.85851	3.29156	122	0.329156	DCB	46.8	not reported	33.8	34.1	32	not reported	99.9	2.7	0.027
961	Umeh	2021	Environmental Science & Technology	10.1021/acs.est.0c07202	soil	Soil56	PFOS	PFSA	C8HF17O3S	499.937	0.1	-	0	0	0	0.999986	0	1.38037e-05	1	0	-0.999986	498.937	96485	-193.378	8	17	0.297214	64.6081	8	2.01662	5	4.96	1:5 MQ	24.0133	430	2.40133	3.58834	133	0.358834	DCB	21.3	not reported	40.5	32.4	27.1	not reported	100	1.4	0.014
962	Umeh	2021	Environmental Science & Technology	10.1021/acs.est.0c07202	soil	Soil57	PFOS	PFSA	C8HF17O3S	499.937	0.1	-	0	0	0	0.999905	0	9.54901e-05	1	0	-0.999905	498.937	96485	-193.362	8	17	0.297214	64.6081	8	2.01662	5	4.12	1:5 MQ	89.0169	1594	8.90169	10.4952	389	1.04952	DCB	26.9	not reported	58.8	20.5	20.8	not reported	100.1	1.9	0.019
963	Umeh	2021	Environmental Science & Technology	10.1021/acs.est.0c07202	soil	Soil58	PFOS	PFSA	C8HF17O3S	499.937	0.1	-	0	0	0	0.999999	0	8.31763e-07	1	0	-0.999999	498.937	96485	-193.381	8	17	0.297214	64.6081	8	2.01662	5	6.18	1:5 MQ	13.0119	233	1.30119	2.40122	89	0.240122	DCB	33.6	not reported	46.6	34.9	15.8	not reported	97.3	2.6	0.026
964	Umeh	2021	Environmental Science & Technology	10.1021/acs.est.0c07202	soil	Soil59	PFOS	PFSA	C8HF17O3S	499.937	0.1	-	0	0	0	0.999743	0	0.000256974	1	0	-0.999743	498.938	96485	-193.331	8	17	0.297214	64.6081	8	2.01662	5	3.69	1:5 MQ	49.1994	881	4.91994	5.98956	222	0.598956	DCB	24	not reported	41.9	56.4	1.7	not reported	100	5.4	0.054
965	Umeh	2021	Environmental Science & Technology	10.1021/acs.est.0c07202	soil	Soil60	PFOS	PFSA	C8HF17O3S	499.937	0.1	-	0	0	0	0.999999	0	7.58577e-07	1	0	-0.999999	498.937	96485	-193.381	8	17	0.297214	64.6081	8	2.01662	5	6.22	1:5 MQ	312.229	5591	31.2229	3.58834	133	0.358834	DCB	28.3	not reported	57.1	32.7	10.2	not reported	100	2.8	0.028
966	Umeh	2021	Environmental Science & Technology	10.1021/acs.est.0c07202	soil	Soil61	PFOS	PFSA	C8HF17O3S	499.937	0.1	-	0	0	0	1	0	7.76247e-08	1	0	-1	498.937	96485	-193.381	8	17	0.297214	64.6081	8	2.01662	5	7.21	1:5 MQ	26.8056	480	2.68056	2.40122	89	0.240122	DCB	49	not reported	43.4	32.4	24.2	not reported	100	3.1	0.031
967	Umeh	2021	Environmental Science & Technology	10.1021/acs.est.0c07202	soil	Soil62	PFOS	PFSA	C8HF17O3S	499.937	0.1	-	0	0	0	1	0	3.01995e-07	1	0	-1	498.937	96485	-193.381	8	17	0.297214	64.6081	8	2.01662	5	6.62	1:5 MQ	36.8019	659	3.68019	4.20888	156	0.420888	DCB	27.2	not reported	52.8	34.3	12.9	not reported	100	1.7	0.017
968	Umeh	2021	Environmental Science & Technology	10.1021/acs.est.0c07202	soil	Soil63	PFOS	PFSA	C8HF17O3S	499.937	0.1	-	0	0	0	0.999996	0	3.54812e-06	1	0	-0.999996	498.937	96485	-193.38	8	17	0.297214	64.6081	8	2.01662	5	5.55	1:5 MQ	76.7869	1375	7.67869	9.60488	356	0.960488	DCB	17.3	not reported	45.9	26.6	27.4	not reported	99.9	1.8	0.018
969	Umeh	2021	Environmental Science & Technology	10.1021/acs.est.0c07202	soil	Soil64	PFOS	PFSA	C8HF17O3S	499.937	0.1	-	0	0	0	1	0	3.46737e-07	1	0	-1	498.937	96485	-193.381	8	17	0.297214	64.6081	8	2.01662	5	6.56	1:5 MQ	18.2055	326	1.82055	1.51088	56	0.151088	DCB	41.8	not reported	41.1	40.5	18.4	not reported	100	1.6	0.016
970	Umeh	2021	Environmental Science & Technology	10.1021/acs.est.0c07202	soil	Soil65	PFOS	PFSA	C8HF17O3S	499.937	0.1	-	0	0	0	0.999944	0	5.6231e-05	1	0	-0.999944	498.937	96485	-193.37	8	17	0.297214	64.6081	8	2.01662	5	4.35	1:5 MQ	9.60534	172	0.960534	2.698	100	0.2698	DCB	9.4	not reported	47.4	44	8.7	not reported	100.1	1.3	0.013
971	Umeh	2021	Environmental Science & Technology	10.1021/acs.est.0c07202	soil	Soil66	PFOS	PFSA	C8HF17O3S	499.937	0.1	-	0	0	0	0.999967	0	3.3112e-05	1	0	-0.999967	498.937	96485	-193.375	8	17	0.297214	64.6081	8	2.01662	5	4.58	1:5 MQ	103.202	1848	10.3202	15.8912	589	1.58912	DCB	26	not reported	68.8	21	10.2	not reported	100	1	0.01
972	Umeh	2021	Environmental Science & Technology	10.1021/acs.est.0c07202	soil	Soil67	PFOS	PFSA	C8HF17O3S	499.937	0.1	-	0	0	0	0.999725	0	0.000275347	1	0	-0.999725	498.938	96485	-193.328	8	17	0.297214	64.6081	8	2.01662	5	3.66	1:5 MQ	88.626	1587	8.8626	5.396	200	0.5396	DCB	24.3	not reported	41.2	56.7	2.2	not reported	100.1	3.9	0.039
973	Umeh	2021	Environmental Science & Technology	10.1021/acs.est.0c07202	soil	Soil68	PFOS	PFSA	C8HF17O3S	499.937	0.1	-	0	0	0	0.999968	0	3.23583e-05	1	0	-0.999968	498.937	96485	-193.375	8	17	0.297214	64.6081	8	2.01662	5	4.59	1:5 MQ	80.5843	1443	8.05843	5.396	200	0.5396	DCB	19.4	not reported	36.2	31.7	32.1	not reported	100	0.9	0.009
974	Umeh	2021	Environmental Science & Technology	10.1021/acs.est.0c07202	soil	Soil69	PFOS	PFSA	C8HF17O3S	499.937	0.1	-	0	0	0	0.999972	0	2.8183e-05	1	0	-0.999972	498.937	96485	-193.376	8	17	0.297214	64.6081	8	2.01662	5	4.65	1:5 MQ	24.7952	444	2.47952	3.29156	122	0.329156	DCB	14.5	not reported	30.1	34.1	35.8	not reported	100	2.1	0.021
975	Umeh	2021	Environmental Science & Technology	10.1021/acs.est.0c07202	soil	Soil70	PFOS	PFSA	C8HF17O3S	499.937	0.1	-	0	0	0	0.99999	0	1.04712e-05	1	0	-0.99999	498.937	96485	-193.379	8	17	0.297214	64.6081	8	2.01662	5	5.08	1:5 MQ	0	0	0	35.9913	1334	3.59913	DCB	9.6	not reported	41.3	15	43.8	not reported	100.1	3	0.03
976	Umeh	2021	Environmental Science & Technology	10.1021/acs.est.0c07202	soil	Soil71	PFOS	PFSA	C8HF17O3S	499.937	0.1	-	0	0	0	0.999979	0	2.08925e-05	1	0	-0.999979	498.937	96485	-193.377	8	17	0.297214	64.6081	8	2.01662	5	4.78	1:5 MQ	0	0	0	25.7929	956	2.57929	DCB	7	not reported	40.4	38	21.6	not reported	100	2.9	0.029
977	Umeh	2021	Environmental Science & Technology	10.1021/acs.est.0c07202	soil	Soil72	PFOS	PFSA	C8HF17O3S	499.937	0.1	-	0	0	0	0.999999	0	5.7544e-07	1	0	-0.999999	498.937	96485	-193.381	8	17	0.297214	64.6081	8	2.01662	5	6.34	1:5 MQ	54.0021	967	5.40021	5.09922	189	0.509922	DCB	47	not reported	32.3	37.1	30.6	not reported	100	3	0.03
978	Umeh	2021	Environmental Science & Technology	10.1021/acs.est.0c07202	soil	Soil73	PFOS	PFSA	C8HF17O3S	499.937	0.1	-	0	0	0	0.999999	0	6.16595e-07	1	0	-0.999999	498.937	96485	-193.381	8	17	0.297214	64.6081	8	2.01662	5	6.31	1:5 MQ	83.8233	1501	8.38233	8.39078	311	0.839078	DCB	33.8	not reported	31.3	61.1	7.6	not reported	100	2.5	0.025
979	Umeh	2021	Environmental Science & Technology	10.1021/acs.est.0c07202	soil	Soil74	PFOS	PFSA	C8HF17O3S	499.937	0.1	-	0	0	0	0.999972	0	2.8183e-05	1	0	-0.999972	498.937	96485	-193.376	8	17	0.297214	64.6081	8	2.01662	5	4.65	1:5 MQ	52.606	942	5.2606	4.20888	156	0.420888	DCB	49.2	not reported	49.4	47.4	3.2	not reported	100	2.6	0.026
980	Umeh	2021	Environmental Science & Technology	10.1021/acs.est.0c07202	soil	Soil75	PFOS	PFSA	C8HF17O3S	499.937	0.1	-	0	0	0	0.999909	0	9.11928e-05	1	0	-0.999909	498.937	96485	-193.363	8	17	0.297214	64.6081	8	2.01662	5	4.14	1:5 MQ	103.592	1855	10.3592	17.4021	645	1.74021	DCB	16.5	not reported	61.4	11.7	26.9	not reported	100	5.2	0.052
981	Umeh	2021	Environmental Science & Technology	10.1021/acs.est.0c07202	soil	Soil76	PFOS	PFSA	C8HF17O3S	499.937	0.1	-	0	0	0	0.999967	0	3.3112e-05	1	0	-0.999967	498.937	96485	-193.375	8	17	0.297214	64.6081	8	2.01662	5	4.58	1:5 MQ	75.2232	1347	7.52232	9.01132	334	0.901132	DCB	20.5	not reported	28	37	35	not reported	100	1.7	0.017
982	Umeh	2021	Environmental Science & Technology	10.1021/acs.est.0c07202	soil	Soil77	PFOS	PFSA	C8HF17O3S	499.937	0.1	-	0	0	0	0.999996	0	4.36514e-06	1	0	-0.999996	498.937	96485	-193.38	8	17	0.297214	64.6081	8	2.01662	5	5.46	1:5 MQ	21.612	387	2.1612	3.9121	145	0.39121	DCB	34.5	not reported	46.8	34.3	18.9	not reported	100	1.3	0.013
983	Umeh	2021	Environmental Science & Technology	10.1021/acs.est.0c07202	soil	Soil78	PFOS	PFSA	C8HF17O3S	499.937	0.1	-	0	0	0	0.999979	0	2.08925e-05	1	0	-0.999979	498.937	96485	-193.377	8	17	0.297214	64.6081	8	2.01662	5	4.78	1:5 MQ	21.3886	383	2.13886	3.9121	145	0.39121	DCB	12.1	not reported	36.9	20.5	42.6	not reported	100	3.5	0.035
984	Umeh	2021	Environmental Science & Technology	10.1021/acs.est.0c07202	soil	Soil79	PFOS	PFSA	C8HF17O3S	499.937	0.1	-	0	0	0	0.999981	0	1.90542e-05	1	0	-0.999981	498.937	96485	-193.377	8	17	0.297214	64.6081	8	2.01662	5	4.82	1:5 MQ	10.7781	193	1.07781	1.51088	56	0.151088	DCB	11.8	not reported	36.1	38	25.9	not reported	100	1.5	0.015
985	Umeh	2021	Environmental Science & Technology	10.1021/acs.est.0c07202	soil	Soil80	PFOS	PFSA	C8HF17O3S	499.937	0.1	-	0	0	0	0.999996	0	4.26578e-06	1	0	-0.999996	498.937	96485	-193.38	8	17	0.297214	64.6081	8	2.01662	5	5.47	1:5 MQ	34.7914	623	3.47914	2.40122	89	0.240122	DCB	22.5	not reported	20.3	39.2	40.6	not reported	100.1	1.9	0.019
986	Umeh	2021	Environmental Science & Technology	10.1021/acs.est.0c07202	soil	Soil81	PFOS	PFSA	C8HF17O3S	499.937	0.1	-	0	0	0	0.999984	0	1.62178e-05	1	0	-0.999984	498.937	96485	-193.378	8	17	0.297214	64.6081	8	2.01662	5	4.89	1:5 MQ	0	0	0	23.6884	878	2.36884	DCB	7.6	not reported	32.9	23.6	43.5	not reported	100	2.9	0.029
987	Umeh	2021	Environmental Science & Technology	10.1021/acs.est.0c07202	soil	Soil82	PFOS	PFSA	C8HF17O3S	499.937	0.1	-	0	0	0	0.999986	0	1.44542e-05	1	0	-0.999986	498.937	96485	-193.378	8	17	0.297214	64.6081	8	2.01662	5	4.94	1:5 MQ	112.025	2006	11.2025	22.7981	845	2.27981	DCB	18	not reported	23.3	28.5	48.2	not reported	100	2.4	0.024
988	Umeh	2021	Environmental Science & Technology	10.1021/acs.est.0c07202	soil	Soil83	PFOS	PFSA	C8HF17O3S	499.937	0.1	-	0	0	0	0.999999	0	5.62341e-07	1	0	-0.999999	498.937	96485	-193.381	8	17	0.297214	64.6081	8	2.01662	5	6.35	1:5 MQ	53.6112	960	5.36112	5.98956	222	0.598956	DCB	35.4	not reported	29.6	43	27.4	not reported	100	1.6	0.016
989	Umeh	2021	Environmental Science & Technology	10.1021/acs.est.0c07202	soil	Soil84	PFOS	PFSA	C8HF17O3S	499.937	0.1	-	0	0	0	0.999998	0	1.58489e-06	1	0	-0.999998	498.937	96485	-193.381	8	17	0.297214	64.6081	8	2.01662	5	5.9	1:5 MQ	154.802	2772	15.4802	14.7041	545	1.47041	DCB	41.9	not reported	23.3	42	34.8	not reported	100.1	2.5	0.025
990	Umeh	2021	Environmental Science & Technology	10.1021/acs.est.0c07202	soil	Soil85	PFOS	PFSA	C8HF17O3S	499.937	0.1	-	0	0	0	0.999999	0	6.45654e-07	1	0	-0.999999	498.937	96485	-193.381	8	17	0.297214	64.6081	8	2.01662	5	6.29	1:5 MQ	61.8204	1107	6.18204	8.39078	311	0.839078	DCB	35.1	not reported	27.5	36.1	36.5	not reported	100.1	1.6	0.016
991	Umeh	2021	Environmental Science & Technology	10.1021/acs.est.0c07202	soil	Soil86	PFOS	PFSA	C8HF17O3S	499.937	0.1	-	0	0	0	1	0	3.98107e-07	1	0	-1	498.937	96485	-193.381	8	17	0.297214	64.6081	8	2.01662	5	6.5	1:5 MQ	158.823	2844	15.8823	15.8912	589	1.58912	DCB	39.9	not reported	50.8	16	33.3	not reported	100.1	2.2	0.022
992	Umeh	2021	Environmental Science & Technology	10.1021/acs.est.0c07202	soil	Soil87	PFOS	PFSA	C8HF17O3S	499.937	0.1	-	0	0	0	1	0	4.16869e-07	1	0	-1	498.937	96485	-193.381	8	17	0.297214	64.6081	8	2.01662	5	6.48	1:5 MQ	158.823	2844	15.8823	15.8912	589	1.58912	DCB	39.9	not reported	32.2	34.1	33.7	not reported	100	2.2	0.022
993	Umeh	2021	Environmental Science & Technology	10.1021/acs.est.0c07202	soil	Soil88	PFOS	PFSA	C8HF17O3S	499.937	0.1	-	0	0	0	1	0	2.13796e-07	1	0	-1	498.937	96485	-193.381	8	17	0.297214	64.6081	8	2.01662	5	6.77	1:5 MQ	80.8077	1447	8.08077	10.4952	389	1.04952	DCB	50.9	not reported	24	37	39.1	not reported	100.1	2.2	0.022
994	Umeh	2021	Environmental Science & Technology	10.1021/acs.est.0c07202	soil	Soil89	PFOS	PFSA	C8HF17O3S	499.937	0.1	-	0	0	0	0.999999	0	7.24435e-07	1	0	-0.999999	498.937	96485	-193.381	8	17	0.297214	64.6081	8	2.01662	5	6.24	1:5 MQ	148.604	2661	14.8604	17.6989	656	1.76989	DCB	43.3	not reported	17.6	33.1	49.3	not reported	100	2.8	0.028
995	Umeh	2021	Environmental Science & Technology	10.1021/acs.est.0c07202	soil	Soil90	PFOS	PFSA	C8HF17O3S	499.937	0.1	-	0	0	0	1	0	3.63078e-08	1	0	-1	498.937	96485	-193.381	8	17	0.297214	64.6081	8	2.01662	5	7.54	1:5 MQ	57.0177	1021	5.70177	9.60488	356	0.960488	DCB	39.9	not reported	49.7	23	27.3	not reported	100	1.9	0.019
996	Umeh	2021	Environmental Science & Technology	10.1021/acs.est.0c07202	soil	Soil91	PFOS	PFSA	C8HF17O3S	499.937	0.1	-	0	0	0	1	0	1.99526e-08	1	0	-1	498.937	96485	-193.381	8	17	0.297214	64.6081	8	2.01662	5	7.8	1:5 MQ	59.1957	1060	5.91957	9.90166	367	0.990166	DCB	40.1	not reported	42.6	4.8	52.6	not reported	100	1.6	0.016
997	Umeh	2021	Environmental Science & Technology	10.1021/acs.est.0c07202	soil	Soil92	PFOS	PFSA	C8HF17O3S	499.937	0.1	-	0	0	0	0.999995	0	5.37029e-06	1	0	-0.999995	498.937	96485	-193.38	8	17	0.297214	64.6081	8	2.01662	5	5.37	1:5 MQ	115.376	2066	11.5376	15.0009	556	1.50009	DCB	33.9	not reported	19.8	30.8	49.4	not reported	100	2	0.02
998	Umeh	2021	Environmental Science & Technology	10.1021/acs.est.0c07202	soil	Soil93	PFOS	PFSA	C8HF17O3S	499.937	0.1	-	0	0	0	0.999997	0	2.81837e-06	1	0	-0.999997	498.937	96485	-193.38	8	17	0.297214	64.6081	8	2.01662	5	5.65	1:5 MQ	122.189	2188	12.2189	15.2977	567	1.52977	DCB	33.5	not reported	25.6	30.1	44.2	not reported	99.9	1.9	0.019
999	Umeh	2021	Environmental Science & Technology	10.1021/acs.est.0c07202	soil	Soil94	PFOS	PFSA	C8HF17O3S	499.937	0.1	-	0	0	0	1	0	3.23594e-07	1	0	-1	498.937	96485	-193.381	8	17	0.297214	64.6081	8	2.01662	5	6.59	1:5 MQ	148.994	2668	14.8994	31.8094	1179	3.18094	DCB	24.4	not reported	69	13.6	17.4	not reported	100	1.5	0.015
1000	Umeh	2021	Environmental Science & Technology	10.1021/acs.est.0c07202	soil	Soil95	PFOS	PFSA	C8HF17O3S	499.937	0.1	-	0	0	0	1	0	3.01995e-07	1	0	-1	498.937	96485	-193.381	8	17	0.297214	64.6081	8	2.01662	5	6.62	1:5 MQ	156.589	2804	15.6589	33.2933	1234	3.32933	DCB	12.9	not reported	68.7	12.4	19	not reported	100.1	1.3	0.013
1001	Umeh	2021	Environmental Science & Technology	10.1021/acs.est.0c07202	soil	Soil96	PFOS	PFSA	C8HF17O3S	499.937	0.1	-	0	0	0	0.99998	0	2.0417e-05	1	0	-0.99998	498.937	96485	-193.377	8	17	0.297214	64.6081	8	2.01662	5	4.79	1:5 MQ	89.7988	1608	8.97988	19.5065	723	1.95065	DCB	8.2	not reported	76.3	19.3	4.4	not reported	100	1	0.01
1002	Umeh	2021	Environmental Science & Technology	10.1021/acs.est.0c07202	soil	Soil97	PFOS	PFSA	C8HF17O3S	499.937	0.1	-	0	0	0	0.999978	0	2.23867e-05	1	0	-0.999978	498.937	96485	-193.377	8	17	0.297214	64.6081	8	2.01662	5	4.75	1:5 MQ	93.9871	1683	9.39871	20.3969	756	2.03969	DCB	8	not reported	68.2	19	12.8	not reported	100	1.1	0.011
1003	Umeh	2021	Environmental Science & Technology	10.1021/acs.est.0c07202	soil	Soil98	PFOS	PFSA	C8HF17O3S	499.937	0.1	-	0	0	0	0.999999	0	7.07945e-07	1	0	-0.999999	498.937	96485	-193.381	8	17	0.297214	64.6081	8	2.01662	5	6.25	1:5 MQ	272.579	4881	27.2579	53.0966	1968	5.30966	DCB	24.3	not reported	27	43.5	29.5	not reported	100	2.4	0.024
1004	Umeh	2021	Environmental Science & Technology	10.1021/acs.est.0c07202	soil	Soil99	PFOS	PFSA	C8HF17O3S	499.937	0.1	-	0	0	0	0.999999	0	1.34896e-06	1	0	-0.999999	498.937	96485	-193.381	8	17	0.297214	64.6081	8	2.01662	5	5.97	1:5 MQ	215.003	3850	21.5003	47.1071	1746	4.71071	DCB	19.3	not reported	12.1	53.5	34.4	not reported	100	1	0.01
1005	Umeh	2021	Environmental Science & Technology	10.1021/acs.est.0c07202	soil	Soil100	PFOS	PFSA	C8HF17O3S	499.937	0.1	-	0	0	0	0.999986	0	1.44542e-05	1	0	-0.999986	498.937	96485	-193.378	8	17	0.297214	64.6081	8	2.01662	5	4.94	1:5 MQ	237.62	4255	23.762	50.1019	1857	5.01019	DCB	14.1	not reported	12.7	52.1	35.2	not reported	100	2.4	0.024
1006	Umeh	2021	Environmental Science & Technology	10.1021/acs.est.0c07202	soil	Soil101	PFOS	PFSA	C8HF17O3S	499.937	0.1	-	0	0	0	0.999998	0	1.8197e-06	1	0	-0.999998	498.937	96485	-193.381	8	17	0.297214	64.6081	8	2.01662	5	5.84	1:5 MQ	148.604	2661	14.8604	22.2045	823	2.22045	DCB	19.5	not reported	27.5	44.6	27.8	not reported	99.9	2.9	0.029
1007	Umeh	2021	Environmental Science & Technology	10.1021/acs.est.0c07202	soil	Soil102	PFOS	PFSA	C8HF17O3S	499.937	0.1	-	0	0	0	0.999999	0	7.76247e-07	1	0	-0.999999	498.937	96485	-193.381	8	17	0.297214	64.6081	8	2.01662	5	6.21	1:5 MQ	232.985	4172	23.2985	26.0897	967	2.60897	DCB	22.1	not reported	15.2	50.2	34.6	not reported	100	1.9	0.019
1008	Umeh	2021	Environmental Science & Technology	10.1021/acs.est.0c07202	soil	Soil103	PFOS	PFSA	C8HF17O3S	499.937	0.1	-	0	0	0	1	0	4.7863e-07	1	0	-1	498.937	96485	-193.381	8	17	0.297214	64.6081	8	2.01662	5	6.42	1:5 MQ	27.5874	494	2.75874	9.01132	334	0.901132	DCB	34.9	not reported	34.3	23	42.7	not reported	100	1.4	0.014
1009	Umeh	2021	Environmental Science & Technology	10.1021/acs.est.0c07202	soil	Soil104	PFOS	PFSA	C8HF17O3S	499.937	0.1	-	0	0	0	0.999994	0	6.16591e-06	1	0	-0.999994	498.937	96485	-193.38	8	17	0.297214	64.6081	8	2.01662	5	5.31	1:5 MQ	55.6216	996	5.56216	15.2977	567	1.52977	DCB	30.4	not reported	70.2	1.1	28.7	not reported	100	1.3	0.013
1010	Umeh	2021	Environmental Science & Technology	10.1021/acs.est.0c07202	soil	Soil105	PFOS	PFSA	C8HF17O3S	499.937	0.1	-	0	0	0	0.999996	0	4.36514e-06	1	0	-0.999996	498.937	96485	-193.38	8	17	0.297214	64.6081	8	2.01662	5	5.46	1:5 MQ	314.184	5626	31.4184	52.2063	1935	5.22063	DCB	9.6	not reported	28	13.7	58.3	not reported	100	3	0.03
1011	Umeh	2021	Environmental Science & Technology	10.1021/acs.est.0c07202	soil	Soil106	PFOS	PFSA	C8HF17O3S	499.937	0.1	-	0	0	0	0.999993	0	7.41305e-06	1	0	-0.999993	498.937	96485	-193.38	8	17	0.297214	64.6081	8	2.01662	5	5.23	1:5 MQ	387.62	6941	38.762	61.4874	2279	6.14874	DCB	9.8	not reported	51.4	6.6	42	not reported	100	2.2	0.022
1012	Umeh	2021	Environmental Science & Technology	10.1021/acs.est.0c07202	soil	Soil107	PFOS	PFSA	C8HF17O3S	499.937	0.1	-	0	0	0	0.999963	0	3.71521e-05	1	0	-0.999963	498.937	96485	-193.374	8	17	0.297214	64.6081	8	2.01662	5	4.53	1:5 MQ	372.598	6672	37.2598	68.1245	2525	6.81245	DCB	9.4	not reported	34.8	18	47.2	not reported	100	3.4	0.034
1013	Umeh	2021	Environmental Science & Technology	10.1021/acs.est.0c07202	soil	Soil108	PFOS	PFSA	C8HF17O3S	499.937	0.1	-	0	0	0	0.999966	0	3.38833e-05	1	0	-0.999966	498.937	96485	-193.374	8	17	0.297214	64.6081	8	2.01662	5	4.57	1:5 MQ	397.002	7109	39.7002	66.5866	2468	6.65866	DCB	9.4	not reported	53.1	9.8	37.1	not reported	100	3.2	0.032
1014	Umeh	2021	Environmental Science & Technology	10.1021/acs.est.0c07202	soil	Soil109	PFOS	PFSA	C8HF17O3S	499.937	0.1	-	0	0	0	0.999984	0	1.62178e-05	1	0	-0.999984	498.937	96485	-193.378	8	17	0.297214	64.6081	8	2.01662	5	4.89	1:5 MQ	258.451	4628	25.8451	37.799	1401	3.7799	DCB	15.8	not reported	31.3	32.2	36.5	not reported	100	2	0.02
1015	Umeh	2021	Environmental Science & Technology	10.1021/acs.est.0c07202	soil	Soil110	PFOS	PFSA	C8HF17O3S	499.937	0.1	-	0	0	0	0.999984	0	1.62178e-05	1	0	-0.999984	498.937	96485	-193.378	8	17	0.297214	64.6081	8	2.01662	5	4.89	1:5 MQ	388.402	6955	38.8402	40.497	1501	4.0497	DCB	14.9	not reported	30.5	25.8	43.7	not reported	100	2	0.02
1016	Umeh	2021	Environmental Science & Technology	10.1021/acs.est.0c07202	soil	Soil111	PFOS	PFSA	C8HF17O3S	499.937	0.1	-	0	0	0	0.999945	0	5.49511e-05	1	0	-0.999945	498.937	96485	-193.37	8	17	0.297214	64.6081	8	2.01662	5	4.36	1:5 MQ	27.8108	498	2.78108	9.90166	367	0.990166	DCB	8.8	not reported	54.1	31.6	14.4	not reported	100.1	1.7	0.017
1017	Umeh	2021	Environmental Science & Technology	10.1021/acs.est.0c07202	soil	Soil112	PFOS	PFSA	C8HF17O3S	499.937	0.1	-	0	0	0	0.999968	0	3.16218e-05	1	0	-0.999968	498.937	96485	-193.375	8	17	0.297214	64.6081	8	2.01662	5	4.6	1:5 MQ	51.3774	920	5.13774	6.90688	256	0.690688	DCB	13.7	not reported	33.7	30	36.4	not reported	100.1	1.3	0.013
1018	Umeh	2021	Environmental Science & Technology	10.1021/acs.est.0c07202	soil	Soil113	PFOS	PFSA	C8HF17O3S	499.937	0.1	-	0	0	0	0.999996	0	3.54812e-06	1	0	-0.999996	498.937	96485	-193.38	8	17	0.297214	64.6081	8	2.01662	5	5.55	1:5 MQ	106.217	1902	10.6217	8.39078	311	0.839078	DCB	24.2	not reported	13.8	57.4	28.8	not reported	100	1.9	0.019
1019	Umeh	2021	Environmental Science & Technology	10.1021/acs.est.0c07202	soil	Soil114	PFOS	PFSA	C8HF17O3S	499.937	0.1	-	0	0	0	0.999801	0	0.000199486	1	0	-0.999801	498.938	96485	-193.342	8	17	0.297214	64.6081	8	2.01662	5	3.8	1:5 MQ	306.98	5497	30.698	25.4961	945	2.54961	DCB	22.5	not reported	22.4	46	31.6	not reported	100	2.6	0.026
1020	Yanju Liu	2020	Environmental Technology & Innovation	10.1016/j.eti.2020.100965	soil	BNA	PFOS	PFSA	C8HF17O3S	499.937	0.1	-	0	0	0	0.999998	0	1.90546e-06	1	0	-0.999998	498.937	96485	-193.381	8	17	0.297214	64.6081	8	2.01662	5	5.82	soill:water 1:5	not reported	not reported	not reported	not reported	not reported	not reported	not reported	2.32	not reported	95.4	0.2	4.4	not reported	100	0.37	0.0037
1021	Yanju Liu	2020	Environmental Technology & Innovation	10.1016/j.eti.2020.100965	soil	STA	PFOS	PFSA	C8HF17O3S	499.937	0.1	-	0	0	0	0.999994	0	5.75437e-06	1	0	-0.999994	498.937	96485	-193.38	8	17	0.297214	64.6081	8	2.01662	5	5.34	soill:water 1:5	not reported	not reported	not reported	not reported	not reported	not reported	not reported	2.16	not reported	93.2	5.6	1.2	not reported	100	1.35	0.0135
1022	Yanju Liu	2020	Environmental Technology & Innovation	10.1016/j.eti.2020.100965	soil	BDA	PFOS	PFSA	C8HF17O3S	499.937	0.1	-	0	0	0	0.999999	0	1.38038e-06	1	0	-0.999999	498.937	96485	-193.381	8	17	0.297214	64.6081	8	2.01662	5	5.96	soill:water 1:5	not reported	not reported	not reported	not reported	not reported	not reported	not reported	38.7	not reported	53	16.1	30.9	not reported	100	3.27	0.0327
1023	Yanju Liu	2020	Environmental Technology & Innovation	10.1016/j.eti.2020.100965	soil	MTA	PFOS	PFSA	C8HF17O3S	499.937	0.1	-	0	0	0	0.999989	0	1.12201e-05	1	0	-0.999989	498.937	96485	-193.379	8	17	0.297214	64.6081	8	2.01662	5	5.05	soill:water 1:5	not reported	not reported	not reported	not reported	not reported	not reported	not reported	6.37	not reported	62	16.8	21.2	not reported	100	7.5	0.075
1024	Yanju Liu	2020	Environmental Technology & Innovation	10.1016/j.eti.2020.100965	soil	I	PFOS	PFSA	C8HF17O3S	499.937	0.1	-	0	0	0	0.99999	0	1.02328e-05	1	0	-0.99999	498.937	96485	-193.379	8	17	0.297214	64.6081	8	2.01662	5	5.09	soill:water 1:5	not reported	not reported	not reported	not reported	not reported	not reported	not reported	7.91	not reported	68.1	21.2	10.7	not reported	100	5.06	0.0506
1025	Yanju Liu	2020	Environmental Technology & Innovation	10.1016/j.eti.2020.100965	soil	TXA	PFOS	PFSA	C8HF17O3S	499.937	0.1	-	0	0	0	0.999999	0	8.1283e-07	1	0	-0.999999	498.937	96485	-193.381	8	17	0.297214	64.6081	8	2.01662	5	6.19	soill:water 1:5	not reported	not reported	not reported	not reported	not reported	not reported	not reported	6.4	not reported	80.7	11.2	8.1	not reported	100	0.96	0.0096
1026	Yanju Liu	2020	Environmental Technology & Innovation	10.1016/j.eti.2020.100965	soil	GIA	PFOS	PFSA	C8HF17O3S	499.937	0.1	-	0	0	0	0.999999	0	1.44544e-06	1	0	-0.999999	498.937	96485	-193.381	8	17	0.297214	64.6081	8	2.01662	5	5.94	soill:water 1:5	not reported	not reported	not reported	not reported	not reported	not reported	not reported	4.73	not reported	78.2	16.2	5.6	not reported	100	0.78	0.0078
1027	Yanju Liu	2020	Environmental Technology & Innovation	10.1016/j.eti.2020.100965	soil	SGA	PFOS	PFSA	C8HF17O3S	499.937	0.1	-	0	0	0	1	0	1.65959e-08	1	0	-1	498.937	96485	-193.381	8	17	0.297214	64.6081	8	2.01662	5	7.88	soill:water 1:5	not reported	not reported	not reported	not reported	not reported	not reported	not reported	11.95	not reported	58.8	11.2	30	not reported	100	0.82	0.0082
1028	Oliver	2020	Environmental Pollution	10.1016/j.envpol.2019.113726	soil	1	PFOS	PFSA	C8HF17O3S	499.937	0.1	-	0	0	0	1	0	3.16228e-07	1	0	-1	498.937	96485	-193.381	8	17	0.297214	64.6081	8	2.01662	5	6.6	1:5 Water	4.17	74.671	0.417	2.58	95.6264	0.258	OA	10	NH4Cl (pH 7 or 8)	43	12	45	Pipette	100	1.8	0.018
1029	Oliver	2020	Environmental Pollution	10.1016/j.envpol.2019.113726	soil	2	PFOS	PFSA	C8HF17O3S	499.937	0.1	-	0	0	0	1	0	3.16228e-07	1	0	-1	498.937	96485	-193.381	8	17	0.297214	64.6081	8	2.01662	5	6.6	1:5 Water	6.06	108.515	0.606	3.75	138.992	0.375	OA	9.54	NH4Cl (pH 7 or 8)	36	23	41	Pipette	100	2.1	0.021
1030	Oliver	2020	Environmental Pollution	10.1016/j.envpol.2019.113726	soil	3	PFOS	PFSA	C8HF17O3S	499.937	0.1	-	0	0	0	0.999999	0	6.30957e-07	1	0	-0.999999	498.937	96485	-193.381	8	17	0.297214	64.6081	8	2.01662	5	6.3	1:5 Water	0.466	8.34453	0.0466	0.185	6.85693	0.0185	OA	2.83	NH4Cl (pH 7 or 8)	91	2	7	Pipette	100	0.6	0.006
1031	Oliver	2020	Environmental Pollution	10.1016/j.envpol.2019.113726	soil	4	PFOS	PFSA	C8HF17O3S	499.937	0.1	-	0	0	0	1	0	6.30957e-08	1	0	-1	498.937	96485	-193.381	8	17	0.297214	64.6081	8	2.01662	5	7.3	1:5 Water	7.87	140.926	0.787	2.4	88.9548	0.24	OA	27.69	NH4Cl (pH 7 or 8)	27	21	52	Pipette	100	1.8	0.018
1032	Oliver	2020	Environmental Pollution	10.1016/j.envpol.2019.113726	soil	5	PFOS	PFSA	C8HF17O3S	499.937	0.1	-	0	0	0	0.999999	0	6.30957e-07	1	0	-0.999999	498.937	96485	-193.381	8	17	0.297214	64.6081	8	2.01662	5	6.3	1:5 Water	4.12	73.7756	0.412	2.57	95.2557	0.257	OA	7.18	NH4Cl (pH 7 or 8)	40	12	48	Pipette	100	1.5	0.015
1033	Oliver	2020	Environmental Pollution	10.1016/j.envpol.2019.113726	soil	6	PFOS	PFSA	C8HF17O3S	499.937	0.1	-	0	0	0	0.99999	0	9.9999e-06	1	0	-0.99999	498.937	96485	-193.379	8	17	0.297214	64.6081	8	2.01662	5	5.1	1:5 Water	2.35	42.0808	0.235	0.929	34.4329	0.0929	OA	3.64	NH4Cl (pH 7 or 8)	48	22	30	Pipette	100	0.9	0.009
1034	Oliver	2020	Environmental Pollution	10.1016/j.envpol.2019.113726	soil	7	PFOS	PFSA	C8HF17O3S	499.937	0.1	-	0	0	0	0.999999	0	5.01187e-07	1	0	-0.999999	498.937	96485	-193.381	8	17	0.297214	64.6081	8	2.01662	5	6.4	1:5 Water	2.26	40.4692	0.226	2.06	76.3529	0.206	OA	5.83	NH4Cl (pH 7 or 8)	66	11	22	Pipette	99	0.9	0.009
1035	Oliver	2020	Environmental Pollution	10.1016/j.envpol.2019.113726	soil	8	PFOS	PFSA	C8HF17O3S	499.937	0.1	-	0	0	0	1	0	1.99526e-07	1	0	-1	498.937	96485	-193.381	8	17	0.297214	64.6081	8	2.01662	5	6.8	1:5 Water	4.41	78.9686	0.441	1.85	68.5693	0.185	OA	10.86	NH4Cl (pH 7 or 8)	54	21	25	Pipette	100	1.1	0.011
1036	Oliver	2020	Environmental Pollution	10.1016/j.envpol.2019.113726	soil	9	PFOS	PFSA	C8HF17O3S	499.937	0.1	-	0	0	0	1	0	1e-07	1	0	-1	498.937	96485	-193.381	8	17	0.297214	64.6081	8	2.01662	5	7.1	1:5 Water	33.7	603.456	3.37	1.47	54.4848	0.147	OA	15.69	NH4Cl (pH 7 or 8)	60	16	24	Pipette	100	1.6	0.016
1037	Oliver	2020	Environmental Pollution	10.1016/j.envpol.2019.113726	soil	10	PFOS	PFSA	C8HF17O3S	499.937	0.1	-	0	0	0	0.999997	0	3.16227e-06	1	0	-0.999997	498.937	96485	-193.38	8	17	0.297214	64.6081	8	2.01662	5	5.6	1:5 Water	8.5	152.207	0.85	37.3	1382.51	3.73	OA	15.2	NH4Cl (pH 7 or 8)	44	0	56	Pipette	100	1.6	0.016
1038	Oliver	2020	Environmental Pollution	10.1016/j.envpol.2019.113726	soil	11	PFOS	PFSA	C8HF17O3S	499.937	0.1	-	0	0	0	0.999995	0	5.01185e-06	1	0	-0.999995	498.937	96485	-193.38	8	17	0.297214	64.6081	8	2.01662	5	5.4	1:5 Water	2.72	48.7062	0.272	2.65	98.2209	0.265	OA	7.61	NH4Cl (pH 7 or 8)	34	22	44	Pipette	100	1.7	0.017
1039	Oliver	2020	Environmental Pollution	10.1016/j.envpol.2019.113726	soil	12	PFOS	PFSA	C8HF17O3S	499.937	0.1	-	0	0	0	1	0	2.51189e-07	1	0	-1	498.937	96485	-193.381	8	17	0.297214	64.6081	8	2.01662	5	6.7	1:5 Water	3.45	61.7781	0.345	2.15	79.6887	0.215	OA	12.76	NH4Cl (pH 7 or 8)	54	19	28	Pipette	101	1.3	0.013
1040	Oliver	2020	Environmental Pollution	10.1016/j.envpol.2019.113726	soil	13	PFOS	PFSA	C8HF17O3S	499.937	0.1	-	0	0	0	0.999999	0	7.94328e-07	1	0	-0.999999	498.937	96485	-193.381	8	17	0.297214	64.6081	8	2.01662	5	6.2	1:5 Water	2.71	48.5272	0.271	1.63	60.4151	0.163	OA	5.24	NH4Cl (pH 7 or 8)	55	13	32	Pipette	100	1.6	0.016
1041	Oliver	2020	Environmental Pollution	10.1016/j.envpol.2019.113726	soil	14	PFOS	PFSA	C8HF17O3S	499.937	0.1	-	0	0	0	1	0	1.25893e-07	1	0	-1	498.937	96485	-193.381	8	17	0.297214	64.6081	8	2.01662	5	7	1:5 Water	3.22	57.6596	0.322	1.79	66.3454	0.179	OA	17.75	NH4Cl (pH 7 or 8)	36	8	56	Pipette	100	1.2	0.012
1042	Oliver	2020	Environmental Pollution	10.1016/j.envpol.2019.113726	soil	15	PFOS	PFSA	C8HF17O3S	499.937	0.1	-	0	0	0	1	0	7.94328e-08	1	0	-1	498.937	96485	-193.381	8	17	0.297214	64.6081	8	2.01662	5	7.2	1:5 Water	2.43	43.5133	0.243	2.08	77.0941	0.208	OA	10.81	NH4Cl (pH 7 or 8)	67	4	29	Pipette	100	1.5	0.015
1043	Oliver	2020	Environmental Pollution	10.1016/j.envpol.2019.113726	soil	16	PFOS	PFSA	C8HF17O3S	499.937	0.1	-	0	0	0	1	0	1e-07	1	0	-1	498.937	96485	-193.381	8	17	0.297214	64.6081	8	2.01662	5	7.1	1:5 Water	1.82	32.5902	0.182	1.61	59.6738	0.161	OA	14.74	NH4Cl (pH 7 or 8)	60	9	31	Pipette	100	1	0.01
1044	Oliver	2020	Environmental Pollution	10.1016/j.envpol.2019.113726	soil	17	PFOS	PFSA	C8HF17O3S	499.937	0.1	-	0	0	0	0.999987	0	1.25891e-05	1	0	-0.999987	498.937	96485	-193.379	8	17	0.297214	64.6081	8	2.01662	5	5	1:5 Water	3.66	65.5385	0.366	2.37	87.8428	0.237	OA	5.42	NH4Cl (pH 7 or 8)	38	16	46	Pipette	100	1.6	0.016
1045	Oliver	2020	Environmental Pollution	10.1016/j.envpol.2019.113726	soil	18	PFOS	PFSA	C8HF17O3S	499.937	0.1	-	0	0	0	0.999987	0	1.25891e-05	1	0	-0.999987	498.937	96485	-193.379	8	17	0.297214	64.6081	8	2.01662	5	5	1:5 Water	4.32	77.357	0.432	19.4	719.051	1.94	OA	17.3	NH4Cl (pH 7 or 8)	49	38	13	Pipette	100	4.8	0.048
1046	Oliver	2020	Environmental Pollution	10.1016/j.envpol.2019.113726	soil	19	PFOS	PFSA	C8HF17O3S	499.937	0.1	-	0	0	0	0.999998	0	1.99526e-06	1	0	-0.999998	498.937	96485	-193.381	8	17	0.297214	64.6081	8	2.01662	5	5.8	1:5 Water	1.58	28.2926	0.158	0.655	24.2772	0.0655	OA	4.34	NH4Cl (pH 7 or 8)	74	5	21	Pipette	100	0.8	0.008
1047	Oliver	2020	Environmental Pollution	10.1016/j.envpol.2019.113726	soil	20	PFOS	PFSA	C8HF17O3S	499.937	0.1	-	0	0	0	0.999996	0	3.98106e-06	1	0	-0.999996	498.937	96485	-193.38	8	17	0.297214	64.6081	8	2.01662	5	5.5	1:5 Water	2.91	52.1085	0.291	2.72	100.815	0.272	OA	16.3	NH4Cl (pH 7 or 8)	21	21	58	Pipette	100	1	0.01
1048	Oliver	2020	Environmental Pollution	10.1016/j.envpol.2019.113726	soil	21	PFOS	PFSA	C8HF17O3S	499.937	0.1	-	0	0	0	0.999997	0	2.51188e-06	1	0	-0.999997	498.937	96485	-193.38	8	17	0.297214	64.6081	8	2.01662	5	5.7	1:5 Water	2.26	40.4692	0.226	5.72	212.009	0.572	OA	9.98	NH4Cl (pH 7 or 8)	70	8	22	Pipette	100	3.5	0.035
1049	Oliver	2020	Environmental Pollution	10.1016/j.envpol.2019.113726	soil	22	PFOS	PFSA	C8HF17O3S	499.937	0.1	-	0	0	0	1	0	1.25893e-07	1	0	-1	498.937	96485	-193.381	8	17	0.297214	64.6081	8	2.01662	5	7	1:5 Water	3.78	67.6873	0.378	2.46	91.1787	0.246	OA	19.12	NH4Cl (pH 7 or 8)	35	13	52	Pipette	100	1.1	0.011
1050	Oliver	2020	Environmental Pollution	10.1016/j.envpol.2019.113726	soil	23	PFOS	PFSA	C8HF17O3S	499.937	0.1	-	0	0	0	1	0	3.98107e-07	1	0	-1	498.937	96485	-193.381	8	17	0.297214	64.6081	8	2.01662	5	6.5	1:5 Water	2.03	36.3506	0.203	1.53	56.7087	0.153	OA	7.1	NH4Cl (pH 7 or 8)	60	16	24	Pipette	100	1.3	0.013
1051	Oliver	2020	Environmental Pollution	10.1016/j.envpol.2019.113726	soil	26	PFOS	PFSA	C8HF17O3S	499.937	0.1	-	0	0	0	1	0	3.98107e-07	1	0	-1	498.937	96485	-193.381	8	17	0.297214	64.6081	8	2.01662	5	6.5	1:5 Water	3.27	58.5549	0.327	1.42	52.6316	0.142	OA	12.67	NH4Cl (pH 7 or 8)	49	8	43	Pipette	100	1.3	0.013
1052	Oliver	2020	Environmental Pollution	10.1016/j.envpol.2019.113726	soil	27	PFOS	PFSA	C8HF17O3S	499.937	0.1	-	0	0	0	0.999987	0	1.25891e-05	1	0	-0.999987	498.937	96485	-193.379	8	17	0.297214	64.6081	8	2.01662	5	5	1:5 Water	10.4	186.23	1.04	4.15	153.818	0.415	OA	6.82	NH4Cl (pH 7 or 8)	24	29	47	Pipette	100	2	0.02
1053	Oliver	2020	Environmental Pollution	10.1016/j.envpol.2019.113726	soil	28	PFOS	PFSA	C8HF17O3S	499.937	0.1	-	0	0	0	1	0	1.58489e-07	1	0	-1	498.937	96485	-193.381	8	17	0.297214	64.6081	8	2.01662	5	6.9	1:5 Water	4.2	75.2082	0.42	1.48	54.8554	0.148	OA	20.41	NH4Cl (pH 7 or 8)	42	6	52	Pipette	100	1.8	0.018
1054	Xiao-Ting Chen	2020	Ecotoxicology & Environmental Safety	10.1016/j.ecoenv.2020.111105	soil	paddy soil	PFOS	PFSA	C8HF17O3S	499.937	0.1	-	0	0	0	1	0	4.7863e-07	1	0	-1	498.937	96485	-193.381	8	17	0.297214	64.6081	8	2.01662	5	6.42	not reported	not reported	not reported	not reported	not reported	not reported	not reported	not reported	9.95372	KNN input	61.5	28.1	8.6	not reported	98.2	1.38	0.0138
1055	Jin Qian	2017	Chemosphere	10.1016/j.chemosphere.2016.11.114	soil	S1	PFOS	PFSA	C8HF17O3S	499.937	0.1	-	0	0	0	0.999999	0	9.77236e-07	1	0	-0.999999	498.937	96485	-193.381	8	17	0.297214	64.6081	8	2.01662	5	6.11	not reported	38.82	695.138	3.882	not reported	not reported	not reported	DCB	11.3571	KNN input	38.4261	36.2271	25.5412	KNN input	100.194	0.2455	0.002455
1056	Cai	2022	Science of the Total Environment	10.1016/j.scitotenv.2022.152975	soil	Clarke Hill	PFNS	PFSA	C9HF19O3S	549.934	0.1	-	0	0	0	0.99998	0	1.99522e-05	1	0	-0.99998	548.934	96485	-175.764	9	19	0.299169	65.6442	9	1.12385	5.6	4.8	1:5 CaCl2	8.3	148.626	0.83	7.85	290.956	0.785	???	15.3408	KNN input	32	40	28	not reported	100	4.9	0.049
1057	Cai	2022	Science of the Total Environment	10.1016/j.scitotenv.2022.152975	soil	Minatoro	PFNS	PFSA	C9HF19O3S	549.934	0.1	-	0	0	0	0.999998	0	1.58489e-06	1	0	-0.999998	548.934	96485	-175.768	9	19	0.299169	65.6442	9	1.12385	5.6	5.9	1:5 CaCl2	1.4	25.0694	0.14	0.92	34.0993	0.092	???	15.3408	KNN input	37	22	41	not reported	100	2.6	0.026
1058	Nguyen	2020	Environmental Science and Technology	10.1021/acs.est.0c05705	soil	S1	PFNS	PFSA	C9HF19O3S	549.934	0.1	-	0	0	0	1	0	3.98107e-08	1	0	-1	548.934	96485	-175.768	9	19	0.299169	65.6442	9	1.12385	5.6	7.5	1:10 CaCl2	not reported	not reported	not reported	not reported	not reported	not reported	not reported	41.4	not reported	16.9	17.5	65.6	not reported	100	0.7	0.007
1059	Nguyen	2020	Environmental Science and Technology	10.1021/acs.est.0c05705	soil	S2	PFNS	PFSA	C9HF19O3S	549.934	0.1	-	0	0	0	1	0	1.99526e-07	1	0	-1	548.934	96485	-175.768	9	19	0.299169	65.6442	9	1.12385	5.6	6.8	1:10 CaCl2	not reported	not reported	not reported	not reported	not reported	not reported	not reported	7.1	not reported	48.9	27	24.2	not reported	100.1	0.37	0.0037
1060	Nguyen	2020	Environmental Science and Technology	10.1021/acs.est.0c05705	soil	S3	PFNS	PFSA	C9HF19O3S	549.934	0.1	-	0	0	0	0.999999	0	7.94328e-07	1	0	-0.999999	548.934	96485	-175.768	9	19	0.299169	65.6442	9	1.12385	5.6	6.2	1:10 CaCl2	not reported	not reported	not reported	not reported	not reported	not reported	not reported	8	not reported	51.44	10.17	38.38	not reported	99.99	0.08	0.0008
1061	Nguyen	2020	Environmental Science and Technology	10.1021/acs.est.0c05705	soil	S4	PFNS	PFSA	C9HF19O3S	549.934	0.1	-	0	0	0	1	0	2.51189e-08	1	0	-1	548.934	96485	-175.768	9	19	0.299169	65.6442	9	1.12385	5.6	7.7	1:10 CaCl2	not reported	not reported	not reported	not reported	not reported	not reported	not reported	4.8	not reported	46	37	17	not reported	100	0.25	0.0025
1062	Nguyen	2020	Environmental Science and Technology	10.1021/acs.est.0c05705	soil	S5	PFNS	PFSA	C9HF19O3S	549.934	0.1	-	0	0	0	1	0	5.01187e-08	1	0	-1	548.934	96485	-175.768	9	19	0.299169	65.6442	9	1.12385	5.6	7.4	1:10 CaCl2	not reported	not reported	not reported	not reported	not reported	not reported	not reported	29.6	not reported	39.8	7.7	52.5	not reported	100	2.23	0.0223
1063	Nguyen	2020	Environmental Science and Technology	10.1021/acs.est.0c05705	soil	S6	PFNS	PFSA	C9HF19O3S	549.934	0.1	-	0	0	0	1	0	2.51189e-08	1	0	-1	548.934	96485	-175.768	9	19	0.299169	65.6442	9	1.12385	5.6	7.7	1:10 CaCl2	not reported	not reported	not reported	not reported	not reported	not reported	not reported	21.63	not reported	70	11	19	not reported	100	4.9	0.049
1064	Nguyen	2020	Environmental Science and Technology	10.1021/acs.est.0c05705	soil	S7	PFNS	PFSA	C9HF19O3S	549.934	0.1	-	0	0	0	1	0	2.51189e-08	1	0	-1	548.934	96485	-175.768	9	19	0.299169	65.6442	9	1.12385	5.6	7.7	1:10 CaCl2	not reported	not reported	not reported	not reported	not reported	not reported	not reported	7.8	not reported	48.9	32.6	18.5	not reported	100	0.13	0.0013
1065	Nguyen	2020	Environmental Science and Technology	10.1021/acs.est.0c05705	soil	S8	PFNS	PFSA	C9HF19O3S	549.934	0.1	-	0	0	0	1	0	3.98107e-08	1	0	-1	548.934	96485	-175.768	9	19	0.299169	65.6442	9	1.12385	5.6	7.5	1:10 CaCl2	not reported	not reported	not reported	not reported	not reported	not reported	not reported	2.28	not reported	93	1	5	not reported	99	0.4	0.004
1066	Nguyen	2020	Environmental Science and Technology	10.1021/acs.est.0c05705	soil	S9	PFNS	PFSA	C9HF19O3S	549.934	0.1	-	0	0	0	1	0	1e-07	1	0	-1	548.934	96485	-175.768	9	19	0.299169	65.6442	9	1.12385	5.6	7.1	1:10 CaCl2	not reported	not reported	not reported	not reported	not reported	not reported	not reported	17.42	not reported	48.86	16.05	35.09	not reported	100	1.19	0.0119
1067	Nguyen	2020	Environmental Science and Technology	10.1021/acs.est.0c05705	soil	S10	PFNS	PFSA	C9HF19O3S	549.934	0.1	-	0	0	0	0.999999	0	5.01187e-07	1	0	-0.999999	548.934	96485	-175.768	9	19	0.299169	65.6442	9	1.12385	5.6	6.4	1:10 CaCl2	not reported	not reported	not reported	not reported	not reported	not reported	not reported	16.54	not reported	29.38	13.9	56.71	not reported	99.99	0.17	0.0017
1068	Higgins and Luthy	2007	Environmental Science and Technology	10.1021/es061000n	sediment	1	PFDS	PFSA	C10HF21O3S	599.931	0.1	-	0	0	0	1	0	1.25893e-07	1	0	-1	598.931	96485	-161.095	10	21	0.300752	66.5076	10	0.225309	6.4	7	Non reported	18.6539	334.03	1.86539	1.10618	41	0.110618	DCB	38.6	Non reported	11	36	53	Non reported	100	2.48	0.0248
[truncated: 206 more rows]
[truncated: 17 more columns]

## Sheet: Outlier ID
ENTRY	First author	publication	Scientific	DOI	matrix	Sample name	PFAS	PFAS	Empirical	MW	pKa1	pKa2	f(+)	f(+-)	f(- + -)	f(-)	f(- -)	f (0)	sum	charge [+] / mol	charge [-] / mol	Effective MW	Faraday	net charge density	C number	F number	C/F	%F	CF2	log	log	pH	pH	Fe	Fe	Fe	Al	Al	Al	Fe/Al	CEC	CEC	Sand	Silt	Clay	Texture	Sum	Corg	foc
[truncated: 51 more rows]
[truncated: 17 more columns]

[truncated: 2 more sheets: Final data, SoilGrids (KNN)]
